# Supplementary material for: Serotype replacement and mobile genetic elements in Streptococcus pneumoniae: a systematic review
Source: Microb Genom. 2025 Sep 9;11(9):001497. doi: 10.1099/mgen.0.001497 (PMC12452179; doi:10.1099/mgen.0.001497)
Supplement: Uncited Supplementary Material 2. [file mgen-11-01497-s002.xlsx]

## Sheet: Master Sheet
Title	Authors	Abstract	Published Year	Published Month	Journal	Volume	Issue	Pages	Accession Number	DOI	Covidence #	Study	Notes	Tags	Continent	Country	isolates	year	Disease Classification	Age	Method	Vaccine type	Old Serotype	New Serotype	Method (ST,CC, MGE, AMRg)	Cloanl Complex	MLST	MGE	Resistance Genes	Phenotype	Take Home/ Key summary
Erythromycin-resistant Streptococcus pneumoniae: phenotypes, genotypes, transposons and pneumococcal vaccine coverage rates	Akdoƒüan Kittana, F. N.; Mustak, I. B.; Hascelik, G.; Saricam, S.; Gurler, N.; Diker, K. S.	PURPOSE: To assess the antibiotic resistance, transposon profiles, serotype distribution and vaccine coverage rates in 110 erythromycin-resistant S. pneumoniae clinical isolates. METHODOLOGY: Erythromycin, clindamycin, tetracycline, chloramphenicol and kanamycin susceptibilities were assessed using the E-test/disc diffusion method. Inducible macrolide resistance was tested using the erythromycin-…	2019	Jun	J Med Microbiol	68	6	874-881	31116101	10.1099/jmm.0.000995	#10	AkdoƒüanKittana 2019	Gabriel Temitope Sunmonu (2024-01-10 12:57:14)(Select): MGE + AMR;	MGE + AMR	Asia	Turkey	110	NA	Blood(42),CSF(15), Pleural fluid(5), Cornea(3), peritoneal fluid (1) catheter(1), Bronchoaveolar lavages (43)	Adults	Latex particle agglutination and Quellung reactions			6C, 6B, 14, 35F, 1, 6A, 19A, 19F	PCR			Tn 2010, Tn6002, Tn3872, Tn916+MEGA (Tn2009), Tn917+Tn1545, Tn916, Tn6003/1545, Tn2017, Tn1545+MEGA, Tn916+Tn917, NonID	ermB, tetM, mefE, aphA-III	Penicillin, Clindamycin, Tetracycline, Kanamycin, Chloramphenicol	MDR erythromicin-resistant SPN was mainly due to Tn916 family transposons. Most of the resistant isolates were covered by the PCV13 (76.4%) and PPV23 (79.1%).
Population structure of ocular Streptococcus pneumoniae is highly diverse and formed by lineages that escape current vaccines	Andre, C.; Rouhana, J.; Scarpa de Mello, S.; Rosa da Cunha, G.; Van Camp, A. G.; Gilmore, M. S.; Bispo, P. J. M.	Streptococcus pneumoniae is a leading cause of ocular infections including serious and sight-threatening conditions. The use of pneumococcal conjugate vaccines (PCV) has substantially reduced the incidence of pneumonia and invasive pneumococcal diseases, but has had limited impact on ocular infections. Additionally, widespread vaccine use has resulted in ongoing selective pressure and serotype re…	2022	Mar	Microb Genom	8	3		35254235	10.1099/mgen.0.000763	#20	Andre 2022	Gabriel Temitope Sunmonu (2024-01-12 14:34:07)(Select): MGE + AMR; Gabriel Temitope Sunmonu (2024-01-12 14:33:41)(Select): no evidence of serotype replacement;	MGE + AMR	North America	USA	45	2014-2017	ocular infections	NA	Microscan Walkaway system			15A, 15B, 16F, 31, 38, NT, 09N, 21	whole genome sequencing	CC448, 344, 199, 558, 62, 63, 180, 66, 338, 439, 100, 433, 5178, 97, 9355, 1262, 383, 113, 393, 235, unkn CC	ST448, 344, 199, 558, 12972, 10493, 3019, 62, 63, 11818, 2183, 10445, 180, 66, 338, 42, 36, 100, 433, 5178, 14056, 9355, 1262, 1840, 1766, 393, 1257, unkn ST	Tn916- class transposon, MEGA cassette	mefA+msrD, tetM, ermB	erythromycin, clarithromycin, azithromycin, tylosin	In a study representing a population post-introduction of PCV-13, cases of infectious keratitis were caused by a diverse range of isolates, primarily encapsulated (95.2%), with the majority falling outside the coverage of PCV-13. Most were NT for serotypes. Huge chunk were non-pcv13 (43). There has been a steady increase in the percentage of isolate carrying macrolide resistance gene (30.8% in 20…
Dissemination of Tn916-Related Integrative and Conjugative Elements in Streptococcus pneumoniae Occurs by Transformation and Homologous Recombination in Nasopharyngeal Biofilms	Antezana, B. S.; Lohsen, S.; Wu, X.; Vidal, J. E.; Tzeng, Y. L.; Stephens, D. S.	Multidrug resistance in Streptococcus pneumoniae (or pneumococcus) continues to be a global challenge. An important class of antibiotic resistance determinants disseminating in S. pneumoniae are >20-kb Tn916-related integrative and conjugative elements (ICEs), such as Tn2009, Tn6002, and Tn2010. Although conjugation has been implicated as the transfer mechanism for ICEs in several bacteria, inclu…	2023	2024-03-13	Microbiol Spectr	11	2	e0375922	36912669	10.1128/spectrum.03759-22	#24	Antezana 2023	Gabriel Temitope Sunmonu (2024-01-10 11:28:00)(Select): MGE + AMR;	MGE + AMR	North America	USA	21	NA	Clinical isolates from Georgia Emerging infection program	NA	Quellung reaction, PCR			2,4,19F, 15A	PCR			Tn916-related ICE. Tn2009 and Tn2010, truncated Tn6002, MEGA	tetM, ermB, mefE/mel, cat
Detection of the efflux-mediated erythromycin resistance transposon in Streptococcus pneumoniae	Azadegan, A.; Ahmadi, A.; Lari, A. R.; Talebi, M.	BACKGROUND: The present analysis focuses on phenotypic and genotypic characterizations of efflux-mediated erythromycin resistance in Streptococcus pneumoniae due to an increase in macrolide resistance in S. pneumoniae worldwide. METHODS: We investigated the prevalence of efflux-mediated erythromycin resistance and its relevant genetic elements from 186 specimens of S. pneumonia isolated from clin…	2015	Jan	Ann Lab Med	35	1	57-61	25553281	10.3343/alm.2015.35.1.57	#33	Azadegan 2015	Gabriel Temitope Sunmonu (2024-01-10 11:11:26)(Select): MGE (Tn2009) + AMR tet mef;	MGE + AMR	Asia	Iran	92 clinical 94 normal F	2011-2013	Clinical, Normal flora	all ages	optochin disc and PCR				PCR			Tn2009, Mega	tetM, mefA/E		There is spread of diverse strains of Streptococcus pneumoniae exhibiting the M phenotype, which harbor resistance genes associated with transposon 2009.
Global emergence and population dynamics of divergent serotype 3 CC180 pneumococci	Azarian, T.; Mitchell, P. K.; Georgieva, M.; Thompson, C. M.; Ghouila, A.; Pollard, A. J.; von Gottberg, A.; du Plessis, M.; Antonio, M.; Kwambana-Adams, B. A.; Clarke, S. C.; Everett, D.; Cornick, J.; Sadowy, E.; Hryniewicz, W.; Skoczynska, A.; Mo√Øsi, J. C.; McGee, L.; Beall, B.; Metcalf, B. J.; Breiman, R. F.; Ho, P. L.; Reid, R.; O'Brien, K. L.; Gladstone, R. A.; Bentley, S. D.; Hanage, W. P.	Streptococcus pneumoniae serotype 3 remains a significant cause of morbidity and mortality worldwide, despite inclusion in the 13-valent pneumococcal conjugate vaccine (PCV13). Serotype 3 increased in carriage since the implementation of PCV13 in the USA, while invasive disease rates remain unchanged. We investigated the persistence of serotype 3 in carriage and disease, through genomic analyses …	2018	Nov	PLoS Pathog	14	11	e1007438	30475919	10.1371/journal.ppat.1007438	#34	Azarian 2018	Gabriel Temitope Sunmonu (2024-01-10 13:38:06)(Select): MGE + AMR;	MGE + AMR		GPS (24)	301 (68 carriage, 231 ipd	1993-2014			whole genome sequencing			3	whole genome sequencing	CC180		Tn916-like	tetM, ermB, mefE/mel, cat	Tetracycline, clindamycin, erythromycin
Dominance of multidrug resistant CC271 clones in macrolide-resistant streptococcus pneumoniae in Arizona	Bowers, J. R.; Driebe, E. M.; Nibecker, J. L.; Wojack, B. R.; Sarovich, D. S.; Wong, A. H.; Brzoska, P. M.; Hubert, N.; Knadler, A.; Watson, L. M.; Wagner, D. M.; Furtado, M. R.; Saubolle, M.; Engelthaler, D. M.; Keim, P. S.	BACKGROUND: Rates of resistance to macrolide antibiotics in Streptococcus pneumoniae are rising around the world due to the spread of mobile genetic elements harboring mef(E) and erm(B) genes and post-vaccine clonal expansion of strains that carry them. RESULTS: Characterization of 592 clinical isolates collected in Arizona over a 10 year period shows 23.6% are macrolide resistant. The largest po…	2012	2024-01-18	BMC Microbiol	12		12	22251616	10.1186/1471-2180-12-12	#74	Bowers 2012	Gabriel Temitope Sunmonu (2024-01-10 11:48:20)(Select): MGE + AMR;	MGE + AMR	North America	USA	592	1999-2008	non-invasive (488) and blood (100), urine (2), csf (2)	1month - 88yr				19F,19A, NT, 6A, 6B, 6C, 33A/F, 37, 35B, 9V, 18A/B/C/F, 15A/15F, 3	PCR	CC271	ST271, 1412, 3039, 320, 1396, 271, NT, 1459, NF, 236, 13, 156, 376, 384, 1186, 1556, 6422, 2705, 199, 558, 1379, 3065, 3280, 162, 344, 1518, 11, 315, 3066, 63, 180	Presumed: Tn916, Tn917, Tn3872, Tn6002, Tn6003, Tn2009, Tn2010, MEGA	mefE/ermB	Penicillin; Erythromycin; Clindamycin; Tetracycline; Trimethoprim-sulfamethoxazole	The effect of PCV7 on the population dynamics of macrolide-resistant S. pneumoniae in non-invasive isolates is highlighted, emphasizing the enduring success of specific multidrug-resistant clones. While the vaccine has notably lowered morbidity, mortality, and multidrug resistance in invasive disease, the phenomenon of serotype replacement and serotype switching by S. pneumoniae has surpassed the…
Serotypes, Clones, and Mechanisms of Resistance of Erythromycin-Resistant Streptococcus pneumoniae Isolates Collected in Spain	Calatayud, L.; Ardanuy, C.; Cercenado, E.; Fenoll, A.; Bouza, E.; Pallares, R.; Mart√≠n, R.; Li√±ares, J.	The aim of this study was to analyze the distributions of antibiotic susceptibility patterns, serotypes, phenotypes, genotypes, and macrolide resistance genes among 125 nonduplicated erythromycin-resistant Streptococcus pneumoniae clinical isolates collected in a Spanish point prevalence study. The prevalence of resistance to macrolides in this study was 34.7%. Multiresistance (to three or more a…	2007	Sep	Antimicrob Agents Chemother	51	9	3240-06-01	17606677	10.1128/aac.00157-07	#91	Calatayud 2007		MGE + AMR	Europe	Spain	360 Spn (125 Erythro Res)	2004	33 invasive, 92 non-invasive sites		Quellung reaction, PFGE			19F, 15A, 19A, 6B, 23F, 14, NT, 6A, 11, 35B, 5, 15B, 29, 21, 33, 24, 16, 23A,				Presumed: Tn1116, Tn3872, Tn917 plus Tn1545, Tn6002, Tn1207.1, Tn2009, Mega	tetM, ermB, mefE, mefA	Penicillin; Erythromycin; Clindamycin; Tetracycline; Trimethoprim- sulfamethoxazole, Josamycin, Chloramphenicol	the high prevalence of macrolide resistance in Spain is due mainly to the dissemination of multiresistant pneumococcal clones and to the horizontal spread of the Tn916 family of transposons.
New genetic element carrying the erythromycin resistance determinant erm(TR) in Streptococcus pneumoniae	Camilli, R.; Del Grosso, M.; Iannelli, F.; Pantosti, A.	erm(A) subclass erm(TR), a common macrolide resistance determinant in Streptococcus pyogenes but quite rare in Streptococcus pneumoniae, was found in a clinical S. pneumoniae isolate (AP200) from Italy. In this isolate, erm(TR) was found included in a genetic element approximately 56 kb in size that did not appear to be conjugative but could be transferred by transformation. An erm(TR)-containing…	2008	Feb	Antimicrob Agents Chemother	52	2	619-25	18070957	10.1128/aac.01081-07	#92	Camilli 2008	Gabriel Temitope Sunmonu (2024-01-11 11:54:24)(Select): MGE + AMR;	MGE + AMR	Europe	Italy	1	2003	csf					11	PCR		ST2003 (a single variant from ST62)	Tn1806	erm(TR)
erm(B)-carrying elements in tetracycline-resistant pneumococci and correspondence between Tn1545 and Tn6003	Cochetti, I.; Tili, E.; Mingoia, M.; Varaldo, P. E.; Montanari, M. P.	This study investigated the genetic organization of erm(B)-carrying transposons of Streptococcus pneumoniae and their distribution in tetracycline-resistant clinical isolates. By comparatively analyzing reference pneumococci carrying erm(B)/tet(M) transposon Tn1545, Tn6003, Tn6002, or Tn3872, we demonstrated a substantial correspondence between Tn1545 and Tn6003, which have the same resistance ge…	2008	Apr	Antimicrob Agents Chemother	52	4	1285-90	18285489	10.1128/aac.01457-07	#140	Cochetti 2008	Gabriel Temitope Sunmonu (2024-01-10 12:55:00)(Select): MGE + AMR;	MGE + AMR	Europe	Italy	4		erm gene in tet resistant isolates		PCR				PCR			Tn1545,Tn6003,Tn6002,orTn3872	All were carrying c erm(B)/tet(M)
New Tn916-related elements causing erm(B)-mediated erythromycin resistance in tetracycline-susceptible pneumococci	Cochetti, I.; Tili, E.; Vecchi, M.; Manzin, A.; Mingoia, M.; Varaldo, P. E.; Montanari, M. P.	OBJECTIVES: To analyse the as yet unexplored genetic elements encoding erm(B)-mediated erythromycin resistance in tetracycline-susceptible pneumococci. METHODS: Sixteen Streptococcus pneumoniae clinical isolates sharing erm(B)-mediated erythromycin resistance and susceptibility to tetracycline were used. Gene detection was performed by PCR using both established and specially designed primers. S.…	2007	Jul	J Antimicrob Chemother	60	1	127-31	17483548	10.1093/jac/dkm120	#141	Cochetti 2007	Gabriel Temitope Sunmonu (2024-01-11 11:53:11)(Select): MGE + AMR;	MGE + AMR	Europe	Italy	16		erm gene in tet susceptible isolates		PCR				PCR			Tn3872, wherethe erm(B)-carrying Tn917 transposon is inserted into a Tn916-like element.Of the latter 10 isolates, 9 showed genetic organizations substantially overlapping with that of Tn6002,
Molecular characterization of pneumococci with efflux-mediated erythromycin resistance and identification of a novel mef gene subclass, mef(I)	Cochetti, I.; Vecchi, M.; Mingoia, M.; Tili, E.; Catania, M. R.; Manzin, A.; Varaldo, P. E.; Montanari, M. P.	The molecular genetics of macrolide resistance were analyzed in 49 clinical pneumococci (including an "atypical" bile-insoluble strain currently assigned to the new species Streptococcus pseudopneumoniae) with efflux-mediated erythromycin resistance (M phenotype). All test strains had the mef gene, identified as mef(A) in 30 isolates and mef(E) in 19 isolates (including the S. pseudopneumoniae st…	2005	Dec	Antimicrob Agents Chemother	49	12	4999-5006	16304164	10.1128/aac.49.12.4999-5006.2005	#142	Cochetti 2005	Gabriel Temitope Sunmonu (2024-01-10 13:57:31)(Select): MGE + AMR;	MGE + AMR	Europe	Italy	49	2002-2004	efflux mediates erythro res isolates		optochin disc and Quellung				PCR			Tn1207, Tn916-like	mef(A) (30), mef(E) (19). Mef(I), Tet(O)	Azithromycin, Tetracycline	In all mef(A) pneumococci, the mef element was a regular Tn1207.1 transposon. Tetracycline resistance was also detected in three mef(A)isolates, due to the tet(M) gene carried by a Tn916-like transposon.
Transposable multiple antibiotic resistance in Streptococcus pneumoniae	Courvalin, P.; Carlier, C.	A mobile genetic element, designated Tn1545, was detected in the chromosome of Streptococcus pneumoniae BM4200, a clinical isolate multiply resistant to antibiotics. The 25.3 kb element conferred resistance to kanamycin and structurally related aminoglycosides by synthesis of a 3'-aminoglycoside phosphotransferase type III (aphA-3), to macrolide-lincosamide-streptogramin B-type antibiotics (ermAM…	1986	Nov	Mol Gen Genet	205	2	291-7	3027505	10.1007/bf00430441	#152	Courvalin 1986	Gabriel Temitope Sunmonu (2024-01-11 11:37:21)(Select): MGE + AMR;	MGE + AMR														Tn1545	tet(M), erm(A/M)		Tn1545, was detected in the chromosome of Streptococcus pneumoniae BM4200, a clinical isolate multiply resistant to antibiotics. The 25.3 kb element conferred resistance to kanamycin and structurally related aminoglycosides by synthesis of a 3'-aminoglycoside phosphotranferase type III (aphA-3), to macrolide-lincosamide-streptogramin B-type antibiotics (ermAM), and to tetracycline (tetM).
Variable recombination dynamics during the emergence, transmission and 'disarming' of a multidrug-resistant pneumococcal clone	Croucher, N. J.; Hanage, W. P.; Harris, S. R.; McGee, L.; van der Linden, M.; de Lencastre, H.; S√°-Le√£o, R.; Song, J. H.; Ko, K. S.; Beall, B.; Klugman, K. P.; Parkhill, J.; Tomasz, A.; Kristinsson, K. G.; Bentley, S. D.	BACKGROUND: Pneumococcal Œ≤-lactam resistance was first detected in Iceland in the late 1980s, and subsequently peaked at almost 25% of clinical isolates in the mid-1990s largely due to the spread of the internationally-disseminated multidrug-resistant PMEN2 (or Spain6B-2) clone of Streptococcus pneumoniae. RESULTS: Whole genome sequencing of an international collection of 189 isolates estimated …	2014	2024-06-23	BMC Biol	12		49	24957517	10.1186/1741-7007-12-49	#156	Croucher 2014	Gabriel Temitope Sunmonu (2024-01-10 14:43:42)(Select): MGE + AMR;	MGE + AMR			189								sequencing			Tn5253-type integrative and conjugative element (ICE).
Diversity of chromosomal genetic elements and gene identification in antibiotic-resistant strains of Streptococcus pneumoniae and Streptococcus bovis	David, F.; de C√©sp√®des, G.; Delbos, F.; Horaud, T.	Antibiotic-resistant Streptococcus pneumoniae (26 strains) and Streptococcus bovis (28 strains), devoid of R plasmids, were examined for DNA-DNA homology to Tn916 and Tn3701. Tn916-like structures were found in 17 S. pneumoniae and 21 S. bovis strains. Tn916-modified structures were present in 6 S. pneumoniae and 2 S. bovis strains. Two strains of each species carried elements having a Tn3701-lik…	1993	Mar	Plasmid	29	2	147-53	8385787	10.1006/plas.1993.1017	#168	David 1993	Gabriel Temitope Sunmonu (2024-01-10 11:44:40)(Select): OLD MGE + AMR;	MGE + AMR			26		Antibiotic-res strain (Tet (M,O)									Tn916 (17), Tn916-modified (6), Tn3701-like (2)
Association of transposon Tn1545 with multidrug resistant strains of Streptococcus pneumoniae isolated in Canada	de Azavedo, J. C.; Pieroni, P.; Chang, P.; Low, D. E.		1997		Adv Exp Med Biol	418		475-8	9331697	10.1007/978-1-4899-1825-3_113	#170	deAzavedo 1997	Gabriel Temitope Sunmonu (2024-01-09 12:40:16)(Select): MGE + AMR;	MGE + AMR	North America	Canada	3182		MDR Strept						PCR southern blotting,			Tn1545	tetM, erm genes	tet and erytromycin	Of the 25 em-resistant strains tested, 11 (44%) lacked an erm gene and were clindamycin susceptible.
The mef(E)-carrying genetic element (mega) of Streptococcus pneumoniae: insertion sites and association with other genetic elements	Del Grosso, M.; Camilli, R.; Iannelli, F.; Pozzi, G.; Pantosti, A.	The structure of the macrolide efflux genetic assembly (mega) element, its genomic locations, and its association with other resistance determinants and genetic elements were investigated in 16 Streptococcus pneumoniae isolates carrying mef(E), of which 1 isolate also carried tet(M) and 4 isolates also carried tet(M) and erm(B). All isolates carried a mega element of similar size and structure th…	2006	Oct	Antimicrob Agents Chemother	50	10	3361-06-01	17005818	10.1128/aac.00277-06	#176	DelGrosso 2006	Gabriel Temitope Sunmonu (2024-01-11 11:48:22)(Select): MGE + AMR;	MGE + AMR	Europe	Italy	16							6A, 6B, 7F, 9V, 11A, 12F, 14, 19A, 19F, 23F	PCR			Tn 2009, Tn2010, Tn3872, mega	tetM, mefE, erm(B)
The macrolide resistance genes erm(B) and mef(E) are carried by Tn2010 in dual-gene Streptococcus pneumoniae isolates belonging to clonal complex CC271	Del Grosso, M.; Northwood, J. G.; Farrell, D. J.; Pantosti, A.	The genetic elements carrying macrolide resistance genes in Streptococcus pneumoniae isolates belonging to CC271 were investigated. The international clone Taiwan(19F)-14 was found to carry Tn2009, a Tn916-like transposon containing tet(M) and mef(E). The dual erm(B) mef(E) isolates carried Tn2010, which is similar to Tn2009 with the addition of a putative new transposon, the erm(B) genetic eleme…	2007	Nov	Antimicrob Agents Chemother	51	11	4184-06-01	17709465	10.1128/aac.00598-07	#178	DelGrosso 2007	Gabriel Temitope Sunmonu (2024-01-12 13:19:34)(Select): MGE + AMR;	MGE + AMR			13		MDR Strept					19F, 19A	PCR	CC271	(ST236,ST271,orST320)	Tn2009, Tn2010		Pen, Ery, Tet, Cli
Phenotypic and genotypic characterization of two penicillin-susceptible serotype 6B Streptococcus pneumoniae clones circulating in Italy	Gherardi, G.; Del Grosso, M.; Scotto D'Abusco, A.; D'Ambrosio, F.; Dicuonzo, G.; Pantosti, A.	Twenty-nine penicillin-susceptible serotype 6B strains isolated from patients with invasive diseases and from healthy carriers were examined by different genotyping methods. Ten groups were identified on the basis of the pulsed-field gel electrophoresis (PFGE) profiles, and two of these contained multiple isolates and were analyzed further. PFGE group 1 comprised 12 isolates, the majority of whic…	2003	Jul	J Clin Microbiol	41	7	2855-61	12843012	10.1128/jcm.41.7.2855-2861.2003	#264	Gherardi 2003	Gabriel Temitope Sunmonu (2024-01-10 13:16:05)(Select): MGE + AMR;	MGE + AMR	Europe	Italy								6B, 19A, 23F	PCR		ST273, ST238, ST270, ST90, ST176, ST560, ST173, ST268, ST 559	Tn1545, Tn3872	cat, tet(M), erm(B), pspA		11 isolates carried cat as part of the integrated plasmid pC194
A global genomic perspective on the multidrug-resistant Streptococcus pneumoniae 15A-CC63 sub-lineage following pneumococcal conjugate vaccine introduction	Hawkins, P. A.; Chochua, S.; Lo, S. W.; Belman, S.; Antonio, M.; Kwambana-Adams, B.; von Gottberg, A.; du Plessis, M.; Cornick, J.; Beall, B.; Breiman, R. F.; Bentley, S. D.; McGee, L.; The Global Pneumococcal Sequencing, Consortium	The introduction of pneumococcal conjugate vaccines (PCV7, PCV10, PCV13) around the world has proved successful in preventing invasive pneumococcal disease. However, immunization against Streptococcus pneumoniae has led to serotype replacement by non-vaccine serotypes, including serotype 15A. Clonal complex 63 (CC63) is associated with many serotypes and has been reported in association with 15A …	2023	Apr	Microb Genom	9	4		37083600	10.1099/mgen.0.000998	#315	Hawkins 2023	Gabriel Temitope Sunmonu (2024-01-09 10:56:02)(Select): MGE + AMR;	MGE + AMR			865		disease and carriage isolates						sequencing	15A-CC63 (850=GPSC9)	ST63,	Tn917, Tn916	tetM, erm(B)	Pen, Ery, Tet, Cli, sxt
Diversity of putative Tn5253-like elements in Streptococcus pneumoniae	Henderson-Begg, S. K.; Roberts, A. P.; Hall, L. M.	Pneumococcal resistance to tetracycline, chloramphenicol, erythromycin and clindamycin is often attributed to carriage of conjugative transposons of the Tn916 family. The less well studied conjugative transposon Tn5253 is a composite transposon consisting of a Tn916-like element inserted within the unrelated Tn5252 element, which has also been associated with chloramphenicol and tetracycline resi…	2009	Apr	Int J Antimicrob Agents	33	4	364-7	19097761	10.1016/j.ijantimicag.2008.10.002	#320	Henderson-Begg 2009	Gabriel Temitope Sunmonu (2024-01-10 11:47:03)(Select): MGE + AMR;	MGE + AMR					resistant isolates						PCR, Sequencing			Tn5253, Tn5252		tetracycline, chloramphenicol, erythromycin and clindamycin	Tn5253 is a composite transposon that is distinct from other conjugative transposons like Tn916. It consists of a Tn916-like element inserted within the unrelated Tn5252 element [T1]. Tn5252 has been associated with chloramphenicol and tetracycline resistance, while Tn5253 carries genes for chloramphenicol, tetracycline, erythromycin, and clindamycin resistance [T4]. The presence of Tn5253-relate…
Drug Resistance Characteristics and Macrolide-Resistant Mechanisms of Streptococcus pneumoniae in Wenzhou City, China	Hu, D.; Sun, Z.; Luo, X.; Liu, S.; Yu, L.; Qu, Y.; Yang, J.; Yu, J.; Li, X.; Zhang, J.	BACKGROUND Streptococcus pneumoniae (SP) is a Gram-positive, alpha-hemolytic, facultative anaerobic member of the genus Streptococcus. The erythromycin-resistant methylase (erm) gene and macrolide efflux (mef) gene are the 2 main genes that can mediate SP. Transposon (Tn) also plays an important role in the collection and metastasis of the gene. In the present study we investigated the drug resis…	2016	2024-08-02	Med Sci Monit	22		2731-05-01	27483416	10.12659/msm.896766	#328	Hu 2016	Gabriel Temitope Sunmonu (2024-01-10 11:50:52)(Select): integrase gene + AMR;	MGE + AMR	Asia	China	68		Sputum isolates						PCR			Tn1545	pbp2B gene, erm B gene, mef A gene, and int Tn	tetracycline, chloramphenicol, erythromycin, clindamycin, sxt, cefotaxime, amoxicillin, chloramphenicol,
Nucleotide sequence analysis of integrative conjugative element Tn5253 of Streptococcus pneumoniae	Iannelli, F.; Santoro, F.; Oggioni, M. R.; Pozzi, G.	Conjugative transposon Tn5253, an integrative conjugative element (ICE) of Streptococcus pneumoniae carrying the cat and tet(M) genes, was shown to be 64,528 bp in size and to contain 79 open reading frames, of which only 38 could be annotated. Two distinct genetic elements were found integrated into Tn5253: Tn5251 (18,033 bp), of the Tn916-Tn1545 family of ICEs, and Œ©cat(pC194) (7,627 bp), whic…	2014		Antimicrob Agents Chemother	58	2	1235-9	24295984	10.1128/aac.01764-13	#335	Iannelli 2014		MGE + AMR														Tn5253 (Tn5252 and Cat-pC194)	tet, cat
Resistance determinants and their association with different transposons in the antibiotic-resistant Streptococcus pneumoniae	Korona-Glowniak, I.; Siwiec, R.; Malm, A.	Multiple resistance of Streptococcus pneumoniae is generally associated with their unique recombination-mediated genetic plasticity and possessing the mobile genetic elements. The aim of our study was to detect antibiotic resistance determinants and conjugative transposons in 138 antibiotic-resistant pneumococcal strains isolated from nasopharynx of healthy young children from Lublin, Poland. The…	2015		Biomed Res Int	2015		836496	25883976	10.1155/2015/836496	#388	Korona-Glowniak 2015	Gabriel Temitope Sunmonu (2024-01-11 12:04:05)(Select): MGE + AMR ;	MGE + AMR			138		healthy patient's nasopharynx	3 - 5 yr				23F 19F 23F 6B 14 19F 23F 23A	PCR			Tn6002, Tn3872, Tn916, Tn2010, Tn2017, Tn5252, ICESpFST81, Tn5253	tet(M), cat, erm(B), mef(E)	tetracycline, chloramphenicol, erythromycin and clindamycin
Molecular characterization of erm(B)- and mef(E)-mediated erythromycin-resistant Streptococcus pneumoniae in China and complete DNA sequence of Tn2010	Li, Y.; Tomita, H.; Lv, Y.; Liu, J.; Xue, F.; Zheng, B.; Ike, Y.	AIMS: To characterize the erm(B)- and mef(E)-mediated erythromycin-resistant Streptococcus pneumoniae clinical isolates obtained from ten hospitals located different cities in China. METHODS AND RESULTS: Totally 83 S. pneumoniae were collected, and eighteen representative strains of 66 strains that exhibited erythromycin resistance were used for further characterization by antibiograms, serotypin…	2011	Jan	J Appl Microbiol	110	1	254-65	20961364	10.1111/j.1365-2672.2010.04875.x	#428	Li 2011	Gabriel Temitope Sunmonu (2024-01-10 13:55:46)(Select): MGE + AMR;	MGE + AMR	Asia	China	18 (rep 66/83)		erythromycin resistance strept						Sequencing	CC271		Tn6002, Tn2010	erm(B), tet(M), mef(E)
Genetic determinants of macrolide and tetracycline resistance in penicillin non-susceptible Streptococcus pneumoniae isolates from people living with HIV in Dar es Salaam, Tanzania	Manyahi, J.; Moyo, S. J.; Langeland, N.; Blomberg, B.	BACKGROUND: Over one million yearly deaths are attributable to Streptococcus pneumoniae and people living with HIV are particularly vulnerable. Emerging penicillin non-susceptible Streptococcus pneumoniae (PNSP) challenges therapy of pneumococcal disease. The aim of this study was to determine the mechanisms of antibiotic resistance among PNSP isolates by next generation sequencing. METHODS: We a…	2023	2024-02-20	Ann Clin Microbiol Antimicrob	22	1	16	36803640	10.1186/s12941-023-00565-3	#474	Manyahi 2023	Gabriel Temitope Sunmonu (2024-01-11 10:57:53)(Select): MGE + AMR;	MGE + AMR	Africa	Tanzania	26		26 PNSP from 537 healthy HIV adults	Adults	Culture, optocin disk, MALDI-TOF			3, 19F 34 35B, 19A, GA, 15A, 11A, 38, 4, 35B, 23B, 21, 46, 19F, 23F	whole genome sequencing		ST271, ST172, ST14821	Tn6009-like,	mef(A),-msr(D), tet(M), cat(pC194)	Erythromycin, azithromycin, tetracycline, MLSb
Detection of Tn917-like sequences within a Tn916-like conjugative transposon (Tn3872) in erythromycin-resistant isolates of Streptococcus pneumoniae	McDougal, L. K.; Tenover, F. C.; Lee, L. N.; Rasheed, J. K.; Patterson, J. E.; Jorgensen, J. H.; LeBlanc, D. J.	A series of macrolide-lincosamide-streptogramin B (MLS)-resistant pneumococcal isolates of a variety of serotypes was examined and was found to contain Tn917-like elements by DNA-DNA hybridization. Like Tn1545, Tn917 also encodes an ermAM gene but does not mediate resistance to other antimicrobial agents. Furthermore, nucleotide sequence analyses of the DNAs flanking three of the Tn917-like eleme…	1998	Sep	Antimicrob Agents Chemother	42	9	2312-08-01	9736555	10.1128/aac.42.9.2312	#491	McDougal 1998	Gabriel Temitope Sunmonu (2024-01-10 11:13:12)(Select): MGE + AMR;	MGE + AMR			12		erythromycin resistance strept					23F, 6B, 19A	PCR, Probe and Southern hybridization			Tn917 within 916-like (Tn3872)	tet(M), erm(AM)	tet and erytromycin
Tn5253 family integrative and conjugative elements carrying mef(I) and catQ determinants in Streptococcus pneumoniae and Streptococcus pyogenes	Mingoia, M.; Morici, E.; Morroni, G.; Giovanetti, E.; Del Grosso, M.; Pantosti, A.; Varaldo, P. E.	The linkage between the macrolide efflux gene mef(I) and the chloramphenicol inactivation gene catQ was first described in Streptococcus pneumoniae (strain Spn529), where the two genes are located in a module designated IQ element. Subsequently, two different defective IQ elements were detected in Streptococcus pyogenes (strains Spy029 and Spy005). The genetic elements carrying the three IQ eleme…	2014	Oct	Antimicrob Agents Chemother	58	10	5886-93	25070090	10.1128/aac.03638-14	#508	Mingoia 2014	Gabriel Temitope Sunmonu (2024-01-10 14:46:15)(Select): MGE + AMR;	MGE + AMR			3								PCR, Sequencing			Tn5253-like ICE.	mef(I)catQ
Phenotypic and molecular characterization of tetracycline- and erythromycin-resistant strains of Streptococcus pneumoniae	Montanari, M. P.; Cochetti, I.; Mingoia, M.; Varaldo, P. E.	Sixty-five clinical isolates of Streptococcus pneumoniae, all collected in Italy between 1999 and 2002 and resistant to both tetracycline (MIC, >or=8 microg/ml) and erythromycin (MIC, >or=1 microg/ml), were investigated. Of these strains, 11% were penicillin resistant and 23% were penicillin intermediate. With the use of the erythromycin-clindamycin-rokitamycin triple-disk test, 14 strains were a…	2003	Jul	Antimicrob Agents Chemother	47	7	2236-41	12821474	10.1128/aac.47.7.2236-2241.2003	#515	Montanari 2003	Gabriel Temitope Sunmonu (2024-01-10 13:17:14)(Select): MGE + AMR;	MGE + AMR	Europe	Spain, Italy	65		Tetracycline- and Erythromycin-Resistant Strains of Streptococcus pneumoniae					23F 6B 14, 3, 19F,9A, 15A 19A, 7F, 11A	PCR			Tn1545, Tn916	tetM, mefA, mefE, erm(B)	tet and erytromycin
Genetic Determinants of Tetracycline Resistance in Clinical Streptococcus pneumoniae Serotype 1 Isolates from Niger	Ousmane, S.; Diallo, B. A.; Ouedraogo, R.	Streptococcus pneumoniae serotype 1 is the first cause of pneumococcal meningitis Niger. To determine the underlying mechanism of resistance to tetracycline in serotype 1 Streptococcus pneumoniae, a collection of 37 isolates recovered from meningitis patients over the period of 2002 to 2009 in Niger were analyzed for drug susceptibility, and whole genome sequencing (WGS) was performed for molecul…	2018	2024-03-06	Antibiotics (Basel)	7	1		29509667	10.3390/antibiotics7010019	#586	Ousmane 2018	Gabriel Temitope Sunmonu (2024-01-11 10:59:37)(Select): MGE + AMR;	MGE + AMR	Africa	Niger		2002-2009	CSF, meningitis isolates		culture,				whole genome sequencing		ST217 (54.1%), ST303 (35.1%), ST2206 (5.4%), ST2839 (2.7%)	Tn5253,(Tn5252, Tn916)	tetM, catpC194		All tetracycline resistant isolates carried a Tn5253 like element, which was found to be an association of two smaller transposons of Tn916 and Tn5252 families.
Streptococcus pneumoniae transposon Tn1545/Tn6003 changes to Tn6002 due to spontaneous excision in circular form of the erm(B)- and aphA3-containing macrolide-aminoglycoside-streptothricin (MAS) element	Palmieri, C.; Mingoia, M.; Massidda, O.; Giovanetti, E.; Varaldo, P. E.	The macrolide-aminoglycoside-streptothricin (MAS) element, an ‚àº4.2-kb insertion containing erm(B) and aphA3 resistance determinants, distinguishes Streptococcus pneumoniae transposon Tn1545/Tn6003 from Tn6002. Here, it is shown to be an unstable genetic element that, although it lacks recombinase genes, can exploit long, erm(B)-containing direct repeats acting as att sites for spontaneous excis…	2012	Nov	Antimicrob Agents Chemother	56	11	5994-07-01	22890760	10.1128/aac.01487-12	#591	Palmieri 2012		MGE + AMR														Tn1545/Tn6003 Changes to Tn6002	erm(B) and aphA3
Characterization of conjugative transposon Tn5251 of Streptococcus pneumoniae	Provvedi, R.; Manganelli, R.; Pozzi, G.	Tn5251 belongs to the Tn916-Tn1545 family of conjugative transposons (CT) and was found integrated into CT Tn5252, to form the composite element Tn5253 of Streptococcus pneumoniae. We show that Tn5251 is identical in structure and size to Tn916. DNA sequence analysis of a 4,419-bp segment containing the tet(M) gene showed that only 73 nucleotides out of 4,419 were different in the two CT. Essenti…	1996	2024-01-15	FEMS Microbiol Lett	135	2024-03-02	231-6	8595862	10.1111/j.1574-6968.1996.tb07994.x	#626	Provvedi 1996	Gabriel Temitope Sunmonu (2024-01-09 14:53:08)(Select): MGE + AMR;	MGE + AMR														Tn5251 belongs to the Tn916-Tn1545	tetM, attB		Tn5251 belongs to the Tn916-Tn1545 family of conjugative transposons (CT)
High prevalence of multidrug-resistant international clones among macrolide-resistant Streptococcus pneumoniae isolates in immunocompromised patients in Tunisia	Raddaoui, A.; Tanfous, F. B.; Chebbi, Y.; Achour, W.; Baaboura, R.; Benhassen, A.	OBJECTIVES: Macrolide-resistant Streptococcus pneumoniae isolates have increased considerably in the last decade, with important geographical variations in involved phenotypes and genotypes. The aim of this study was to investigate phenotypes, genotypes, serotypes and genetic relatedness of macrolide-resistant S. pneumoniae isolated from immunocompromised patients in Tunisia. METHODS: Antibiotic …	2018	Dec	Int J Antimicrob Agents	52	6	893-897	29698665	10.1016/j.ijantimicag.2018.04.015	#635	Raddaoui 2018	Gabriel Temitope Sunmonu (2024-01-11 11:09:02)(Select): MGE + AMR;	MGE + AMR	Africa	Tunisia	41	2005-2011	macrolide-resistant Streptococcus pneumoniae isolates in immunocompromised patients		Culture, optocin disk,	commercialization, PCV7, PCV10, PCV13		19F,23F,14, 6B,9V, 6C, 6A, 31, 35B, 15B, 10A	PCR	CC81, CC838, CC386, CC193	ST81 (8/41; 19.5%), ST2918 (6/41; 14.6%) and ST386 (6/41; 14.6%) . Total=13	Tn1545	erm(B), mef(A), tet(M)	Erythromycin, clindamycin, tetracycline
Trends of invasive serotype 6C pneumococci in Spain: emergence of a new lineage	Rolo, D.; Fenoll, A.; Ardanuy, C.; Calatayud, L.; Cubero, M.; de la Campa, A. G.; Li√±ares, J.	OBJECTIVES: To analyse the epidemiology of isolates of serotype 6C among invasive pneumococci isolated from children and adults in Spain between 1997 and 2009, and to characterize serotype 6C clones and macrolide and quinolone resistance mechanisms. METHODS: Antimicrobial susceptibility was determined following CLSI guidelines. Phenotypic characterization of macrolide-resistant isolates was perfo…	2011	Aug	J Antimicrob Chemother	66	8	1712-8	21628304	10.1093/jac/dkr193	#654	Rolo 2011	Gabriel Temitope Sunmonu (2024-01-12 13:17:31)(Select): MGE + AMR;	MGE + AMR	Europe	Spain		1997-2009	Invasive pneumococcal			PCV7		6C	PCR		ST4310, ST386, St4825, ST1150, ST2611, ST224, ST473, ST1616, ST473, ST1135	Tn6002, Tn2010, Tn917, Tn1545/Tn6003, MEGA, Tn2009		Pen, Ery, Tet, Cli, sxt
Multiple-Drug Resistant Nasopharyngeal Streptococcus pneumoniae Isolated in Russia: Serotypes, Antimicrobial Susceptibility, and Molecular Characterization of the Emergent Serotype 13/ST2754 Lineage	Savinova, T.; Brzhozovskaya, E.; Alyabieva, N.; Lazareva, A.; Shagin, D.; Mayanskiy, N.	The pneumococcal population structure and drug resistance patterns are constantly changing worldwide. In this study, we described serotypes and antimicrobial susceptibility among 478 multiple-drug resistant (MDR) pediatric nasopharyngeal pneumococci recovered in 2010-2017. The majority of isolates (89.3%; n‚Äâ=‚Äâ427) carried pneumococcal conjugate vaccine (PCV)13 serotypes, predominantly 6A/B, 1…	2022	Jan	Microb Drug Resist	28	1	39-47	34357824	10.1089/mdr.2021.0074	#685	Savinova 2022	Gabriel Temitope Sunmonu (2024-01-10 14:01:14)(Select): MGE + AMR;	MGE + AMR	Asia	Russia	478	2010-2017	pediatric MDR nasopharyngeal pneumococci	<5	Quellung, PCR			6A/B, 14, 19A/F, and 23F, 23A, 28F, 11A, 35			ST2754, ST338 , ST42, ST166, ST4726, ST546, ST5972, ST14694	Tn6002-like		Pen, Ery, Tet, Cli, sxt
Macrolide-resistance mechanisms in Streptococcus pneumoniae isolates from Chinese children in association with genes of tetM and integrase of conjugative transposons 1545	Shen, X.; Yang, H.; Yu, S.; Yao, K.; Wang, Y.; Yuan, L.; Yang, Y.	This study investigated macrolide-resistant Streptococcus pneumoniae carried by Beijing children presenting with respiratory tract infections. Nasopharyngeal S. pneumoniae strains were tested for sensitivity with 15 antibiotics and further analyzed for phenotypes of macrolide-resistant strains and by PCR for the macrolide-resistant genes ermB, mefA, tetM, and integrase of conjugative transposon (…	2008	Jun	Microb Drug Resist	14	2	155-61	18479199	10.1089/mdr.2008.0773	#703	Shen 2008	Gabriel Temitope Sunmonu (2024-01-12 10:04:39)(Select): MGE + AMR;	MGE + AMR	Asia	China	185	2001-2003	nasopharyngeal from acute URT infections	0-5 yrs					PCR			Tn1545	ermB, mefA, tetM	erythromycin azithromycin, clarithromycin, acetylspiramycin, clindamycin
Prevalence of Streptococcus pneumoniae isolates bearing macrolide resistance genes in association with integrase genes of conjugative transposons in Japan	Shiojima, T.; Fujiki, Y.; Sagai, H.; Iyobe, S.; Morikawa, A.	The relationship between susceptibility to macrolides and tetracycline, and the distribution of the resistance genes erm(B), mef(A) and tet(M) and the integrase gene of the conjugative transposon, Int-Tn, was examined in 43 isolates of Streptococcus pneumoniae from Gunma Prefecture, Japan. Thirty-five isolates were resistant to both macrolides and tetracycline and carried tet(M); erm(B) and mef(A…	2005	Oct	Clin Microbiol Infect	11	10	808-13	16153254	10.1111/j.1469-0691.2005.01232.x	#706	Shiojima 2005	Gabriel Temitope Sunmonu (2024-01-12 14:41:20)(Select): MGE + AMR;	MGE + AMR	Asia	Japan	43	Jan-Apr 2002	sputum, pharyngeal swab, nasal mucus and other specimens		Culture, optocin disk, PCR			3, 6, 9, 14, 19, 22, 23, 35, NT				Tn1545, Tn5252	ermB, mefA, tetM	erythromycin, azithromycin, clarithromycin, clindamycin
Homology among tet determinants in conjugative elements of streptococci	Smith, M. D.; Hazum, S.; Guild, W. R.	A mutation to tetracycline sensitivity in a resistant strain of Streptococcus pneumoniae was shown by several criteria to be due to a point mutation in the conjugative omega (cat-tet) element found in the chromosomes of strains derived from BM6001, a clinical strain resistant to tetracycline and chloramphenicol. Strains carrying the mutation were transformed back to tetracycline resistance with t…	1981	Oct	J Bacteriol	148	1	232-40	6270063	10.1128/jb.148.1.232-240.1981	#718	Smith 1981	Gabriel Temitope Sunmonu (2024-01-11 11:12:22)(Select): MGE + AMR;	MGE + AMR														Tn916	(cat-tet)	tetracycline and chloramphenicol.
Determination of Characteristics of Erythromycin Resistant Streptococcus pneumoniae with Preferred PCV Usage in Iran	Talebi, M.; Azadegan, A.; Sadeghi, J.; Ahmadi, A.; Ghanei, M.; Katouli, M.; Owlia, P.; Pourshafie, M. R.	Amongst 100 Streptococcus pneumoniae isolated from clinical cases and nasopharynx of healthy individuals, 60 erythromycin resistant strains were isolated and characterized using MLST, PFGE, transposon analysis and Quellung reaction. Most of the S. pneumoniae erythromycin resistant (80%) were found to be attributable to the ermB-edncoded ribosome methylase activity which differs from the dominant …	2016		PLoS One	11	12	e0167803	28033345	10.1371/journal.pone.0167803	#737	Talebi 2016	Gabriel Temitope Sunmonu (2024-01-10 11:15:27)(Select): MGE + AMR;	MGE + AMR	Asia	Iran	100	2011-2013	clinical and normal flora pneumococcal isolates		Quellung, PCR			14, 3, 23F, 19F, 19A, 6A, 9V, 6B	PCR		ST3130 (23%) and ST180 (22%)were the most predominant	Tn1545/6003, Tn6002, Tn2009, Tn2010
Antibiotic Resistance Patterns and Related Mobile Genetic Elements of Pneumococci and Œ≤-Hemolytic Streptococci in Thai Healthy Children	Tantivitayakul, P.; Lapirattanakul, J.; Vichayanrat, T.; Muadchiengka, T.	Transmission of antibiotic resistance genes among Streptococcus pneumoniae and beta-hemolytic streptococcus (BHS) was generally associated with transmissible genetic elements. The objectives of this study were to investigate carriage rate, antibiotic resistance and related mobile genetic elements of pneumococci and BHS from school-children. The pneumococci and BHS were recovered from 220 Thai sch…	2016	Dec	Indian J Microbiol	56	4	417-425	27784937	10.1007/s12088-016-0607-3	#740	Tantivitayakul 2016	Gabriel Temitope Sunmonu (2024-01-09 12:15:02)(Select): MGE + AMR;	MGE + AMR	Asia	Thailand	77	June-Aug 2014	nasal swabs from healthy children	3-15 yrs	Culture, optocin disk, bile							MEGA, Tn2009, T n2017, Tn917, Tn3872, Tn6002 and Tn916	mefE, ermB, tetM	pneumococcal, erythromycin, tetracycline, clindamycin, penicillin
Distribution of serotypes, genotypes, and resistance determinants among macrolide-resistant Streptococcus pneumoniae isolates	Xu, X.; Cai, L.; Xiao, M.; Kong, F.; Oftadeh, S.; Zhou, F.; Gilbert, G. L.	Macrolide resistance in Streptococcus pneumoniae has emerged as an important clinical problem worldwide over the past decade. The aim of this study was to analyze the phenotypes (serotype and antibiotic susceptibility), genotypes (multilocus sequence type [MLST] and antibiotic resistance gene/transposon profiles) among the 31% (102/328) of invasive isolates from children in New South Wales, Austr…	2010	Mar	Antimicrob Agents Chemother	54	3	1152-9	20065057	10.1128/aac.01268-09	#813	Xu 2010	Gabriel Temitope Sunmonu (2024-01-10 11:34:48)(Select): MGE + AMR;	MGE + AMR	Australia	Australia	328	2005	invasive blood culture isolates. Macrolide-rest SPN (erythromycin 102)	<5	optocin disk, bile , Quellung			19F, 14, 6B, 19A, 23F, 6A, NT, 9V,4, 15B		CC-271 and CC-15.	Lots of STs	Tn6002 or Tn3872, Tn1545, Tn3872, Tn916, Tn1207.1, MEGA	mefE, mefA, ermB, msrA, mel or msrD, tetM	erythromycin
Molecular characteristics of erythromycin-resistant Streptococcus pneumoniae from pediatric patients younger than five years in Beijing, 2010	Zhou, L.; Ma, X.; Gao, W.; Yao, K. H.; Shen, A. D.; Yu, S. J.; Yang, Y. H.	BACKGROUND: Streptococcus pneumoniae is the main pathogen that causes respiratory infections in children younger than five years. The increasing incidence of macrolide- and tetracycline-resistant pneumococci among children has been a serious problem in China for many years. The molecular characteristics of erythromycin-resistant pneumococcal isolates that were collected from pediatric patients yo…	2012	2024-10-09	BMC Microbiol	12		228	23043378	10.1186/1471-2180-12-228	#837	Zhou 2012	Gabriel Temitope Sunmonu (2024-01-12 10:06:48)(Select): MGE + AMR;	MGE + AMR	Asia	China	140	2010	erythromycin isolate(135) URT infection	<5	optocin disk, Omni serum assay			19F, 23F, 14, 15, 6A.		CC271	ST271, ST81, ST876, ST320, ST2572, ST236, ST386	Tn6002, Tn2010, Tn3872, Tn1545/6003	ermB, mef, tetM	MLSb
Genomic features of predominant non-PCV13 serotypes responsible for adult invasive pneumococcal disease in Spain	Gonz√°lez-D√≠az, A.; Berbel, D.; Ercibengoa, M.; Cercenado, E.; Larrosa, N.; Quesada, M.D.; Casabella, A.; Cubero, M.; Marim√≥n, J.M.; Dom√≠nguez, M.A.; Carrera-Salinas, A.; C√†mara, J.; Mart√≠n-Galiano, A.J.; Yuste, J.; Mart√≠, S.; Ardanuy, C.	Background: Although pneumococcal conjugate vaccines (PCVs) effectively prevent invasive pneumococcal disease (IPD), serotype replacement has occurred. Objectives: We studied the pangenome, antibiotic resistance mechanisms and presence of mobile elements in predominant non-PCV13 serotypes causing adult IPD after PCV13 vaccine introduction in Spain. Methods: We conducted a multicentre study compar…	2022		Journal of Antimicrobial Chemotherapy	77	9	2389-2398		10.1093/jac/dkac199	#930	Gonz√°lez-D√≠az 2022	Gabriel Temitope Sunmonu (2024-01-10 13:28:51)(Select): MGE + AMR;	MGE + AMR	Europe	Spain	110		IPD	Adults				non-PCV13 (8, 12F, 9N,11A, 22F, 24F, 16F )	whole genome sequencing	CC53, CC404, CC30, CC433, CC66. CC156, CC230, CC989, CC30		Tn5252, Tn6002	ermB, tetM, cat
Antibiotic resistance is associated with integrative and conjugative elements and genomic islands in naturally circulating streptococcus pneumoniae isolates from adults in liverpool, uk	Nikolaou, E.; Hubbard, A.T.M.; Botelho, J.; Marschall, T.A.M.; Ferreira, D.M.; Roberts, A.P.	Pneumonia is the sixth largest cause of death in the UK. It is usually caused by Streptococcus pneumoniae, which healthy individuals can carry in their nose without symptoms of disease. Antimicrobial resistance further increases mortality and morbidity associated with pneumococcal infection, although few studies have analysed resistance in naturally circulating pneumococcal isolates in adult popu…	2020		Genes	11	6	2024-09-01		10.3390/genes11060625	#1067	Nikolaou 2020	Gabriel Temitope Sunmonu (2024-01-09 12:10:50)(Select): MGE + AMR;	MGE + AMR	Europe	UK				Healthy Adults >18								Tn916, the related Tn916/Tn1545 (Tn6002, Tn2010, Tn6822)	mef(A), msr(D), erm(B), tet(M)
Molecular characterisation of multidrug-resistant pneumococcal clones colonising healthy children in M√©rida, Venezuela	Quintero Moreno, B.; Araque, M.	Genetic mechanisms of resistance, clonal composition and the occurrence of pili were analysed in 48 multidrug-resistant (MDR) pneumococci isolated from healthy children in M√©rida, Venezuela. Intermediate resistance to penicillin was related to variations in pbp2b and pbp2x. High-level resistance to penicillin as well as low susceptibility to cephalosporins and carbapenems were associated with al…	2018		Journal of Global Antimicrobial Resistance	14		45-50		10.1016/j.jgar.2018.02.004	#1190	QuinteroMoreno 2018	Gabriel Temitope Sunmonu (2024-01-10 13:12:01)(Select): MGE + AMR;	MGE + AMR	South America	Venezuela	48	2007		healthy kids under <5	optocin disk, bile , Quellung				PCR	CC156, CC15, CC37, CC242, CC81, CC320.	ST135, ST4835, ST5168, ST4836 and ST4837, which are SLVs or double-locus variants (DLVs) of ST1106.	Tn6002, Tn2010 and Tn2009 Tn3872, Tn5253 and Tn6002	ermB, mef, tetM, cat, aphA-3	erythromycin, (SXT), clindamycin, tetracycline, and chloramphenicol
High-Level Macrolide Resistance Due to the Mega Element [mef(E)/mel] in Streptococcus pneumoniae	Schroeder, M.R.; Lohsen, S.; Chancey, S.T.; Stephens, D.S.	Transferable genetic elements conferring macrolide resistance in Streptococcus pneumoniae can encode the efflux pump and ribosomal protection protein, mef(E)/mel, in an operon of the macrolide efflux genetic assembly (Mega) element- or induce ribosomal methylation through a methyltransferase encoded by erm(B). During the past 30 years, strains that contain Mega or erm(B) or both elements on Tn201…	2019		Frontiers in Microbiology	10	APR			10.3389/fmicb.2019.00868	#1232	Schroeder 2019	Gabriel Temitope Sunmonu (2024-01-11 11:07:16)(Select): MGE + AMR;	MGE + AMR	North America	USA	44	1994-2011	IPD					6A, 19A, 6B, 23A, 14, 6C, 35B, 23A, 9V, 11A, 15C, 19F, 33F, 19F, 23F, 3	PCR, Sequencing	CC2090, CC199, CC62, CC1379, CC15, CC156, CC1536, CC320, CC81, CC242, CC63, CC180, CC156,	376, 199, 2705, 4150, 3676, 1292, 13,146 81, 384, 156, 62, 236, 1536, 5053, 8014, 2543, 320	Tn2010 and Tn916-like	mef(E)/mel, Mega-2.IVa or erm(B)
Composite mobile genetic elements disseminating macrolide resistance in Streptococcus pneumoniae	Chancey, S.T.; Agrawal, S.; Schroeder, M.R.; Farley, M.M.; Tettelin, H.; Stephens, D.S.	Macrolide resistance in Streptococcus pneumoniae emerged in the U.S. and globally during the early 1990's. The RNA methylase encoded by erm(B) and the macrolide efflux genes mef(E) and mel were identified as the resistance determining factors. These genes are disseminated in the pneumococcus on mobile, often chimeric elements consisting of multiple smaller elements. To better understand the varie…	2015		Frontiers in Microbiology	6	FEB			10.3389/fmicb.2015.00026	#1414	Chancey 2015	Gabriel Temitope Sunmonu (2024-01-10 10:45:49)(Select): MGE + AMR;	MGE + AMR	North America	USA	121+10	1994-2011	IPD					6A, 19A, 6B, 23A, 14, 6C, 35B, 23A, 9V, 11A, 15C, 19F, 33F, 19F, 23F, 3, 4	PCR	CC2090, CC199, CC62, CC1379, CC15, CC156, CC1536, CC320, CC81, CC242, CC63, CC180, CC156, CC66, CC124, CC558, CC433, CC439		Tn5253-like composite elements (Tn916-like, Tn6002-like, Tn2009-like, Tn2010-like)	mef(E)/mel, erm(B), tetM		Tn916-like elements carrying mef(E) and mel on the Macrolide Genetic Assembly (Mega) and erm(B) on the erm(B) element and Tn917 were integrated into the pneumococcal chromosome backbone and into larger Tn5253-like composite elements
Transcriptional attenuation controls macrolide inducible efflux and resistance in Streptococcus pneumoniae and in other gram-positive bacteria containing mef/mel (msr(D)) elements	Chancey, S.T.; Bai, X.; Kumar, N.; Drabek, E.F.; Daugherty, S.C.; Colon, T.; Ott, S.; Sengamalay, N.; Sadzewicz, L.; Tallon, L.J.; Fraser, C.M.; Tettelin, H.; Stephens, D.S.	Macrolide resistance, emerging in Streptococcus pneumoniae and other Gram-positive bacteria, is increasingly due to efflux pumps encoded by mef/mel(msr) operons found on discrete mobile genetic elements. The regulation of mef/mel(msr) in these elements is not well understood. We identified the mef(E)/mel transcriptional start, localized the mef(E)/mel promoter, and demonstrated attenuation of tra…	2015		PLoS ONE	10	2			10.1371/journal.pone.0116254	#1417	Chancey 2015	Gabriel Temitope Sunmonu (2024-01-10 14:44:48)(Select): MGE + AMR;	MGE + AMR	North America	USA	1	2001	IPD (blood)					19A	PCR		ST199	Tn1207.1	mef(E)/mel
Evidence of antimicrobial resistance-conferring genetic elements among pneumococci isolated prior to 1974	Wyres, K.L.; van Tonder, A.; Lambertsen, L.M.; Hakenbeck, R.; Parkhill, J.; Bentley, S.D.; Brueggemann, A.B.	Background: Antimicrobial resistance among pneumococci has greatly increased over the past two to three decades. Resistance to tetracycline (tet(M)), chloramphenicol (cat) and macrolides (erm(B) and/or mef(A/E)) is generally conferred by acquisition of specific genes that are associated with mobile genetic elements, including those of the Tn916 and Tn5252 families. The first tetracycline-, chlora…	2013		BMC Genomics	14	1			10.1186/1471-2164-14-500	#1450	Wyres 2013	Gabriel Temitope Sunmonu (2024-01-10 14:58:54)(Select): MGE + AMR;	MGE + AMR				1937-1972						loads		loads	loads	Tn916-like (2), ICESpPN1 contained a region of similarity to Tn5252	tetM
Evolution and genetic diversity of the Spain23F-ST81 clone causing adult invasive pneumococcal disease in Barcelona (1990-2012)	Domenech, A.; Ardanuy, C.; Grau, I.; Calatayud, L.; Pallares, R.; Fenoll, A.; Brueggemann, A.B.; Li√±ares, J.	Objectives: We aimed to analyse the clinical epidemiology and genetic diversity of invasive pneumococcal disease (IPD) episodes attributed to the Spain. 23F-ST81 (PMEN1) clone. Methods: Fifty-eight (2.7%) of 2117 invasive pneumococci isolated from adult patients during the 1990-2012 period shared a PFGE pattern related to the PMEN1 clone. The genotype was confirmed by multilocus sequence typing. …	2014		Journal of Antimicrobial Chemotherapy	69	4	924-931		10.1093/jac/dkt473	#1467	Domenech 2014	Gabriel Temitope Sunmonu (2024-01-11 10:34:37)(Select): MGE + AMR;	MGE + AMR	Europe	Spain	2117	1990-2012	IPD	Adults	Quellung , PCR			23F, 19A, 19F, NT	Quellung , PCR		ST81, ST85	Tn916-like, Tn6002, Tn3872, Tn916+Tn917	tetM, ermB	Penicillin, Clindamycin, Tetracycline, Kanamycin, Chloramphenicol, SXT
Genetic diversity of Tn916-related transposons among drug-resistant Streptococcus pneumoniae isolates colonizing healthy children in Venezuela	Quintero, B.; Araque, M.; Van Der Gaast-De Jongh, C.; Hermans, P.W.M.	Among a collection of 48 multidrug-resistant pneumococcal strains colonizing healthy children in a small municipality of M√©rida, Venezuela, we identified sequence types (STs) related to a variety of internationally spreading drug-resistant clones, as well as ST135, thus far isolated only in Europe. The clones invariably harbored one or more of the Tn916-related transposons Tn3872, Tn5253, Tn6002…	2011		Antimicrobial Agents and Chemotherapy	55	10	4930-4932		10.1128/AAC.00242-11	#1563	Quintero 2011	Gabriel Temitope Sunmonu (2024-01-10 12:09:57)(Select): MGE + AMR;	MGE + AMR	South America	Venezuela	48		healthy children	Children				6B, 23F, 23A, 19A, 19F			STs (4835, 4836, 4837, 5165, 5166, 5167, and 5168) 9novel ST	Tn916-related transposons Tn3872,Tn5253,Tn6002,Tn2009, and Tn2010	tetM, ermB, mefA, mefE, catpC194, aphA-3
Heterogeneity of Tn5253-like composite elements in clinical Streptococcus pneumoniae isolates	Mingoia, M.; Tili, E.; Manso, E.; Varaldo, P.E.; Montanari, M.P.	Several drug resistances in Streptococcus pneumoniae are associated with mobile genetic elements, which are loosely subdivided into a group of smaller (18- to 27-kb) and a group of larger (>50-kb) elements. While the elements of the former group, which typically carry the tetracycline resistance determinant tet(M) and whose prototype is Tn916 (18 kb), have been studied extensively, the larger ele…	2011		Antimicrobial Agents and Chemotherapy	55	4	1453-1459		10.1128/AAC.01087-10	#1603	Mingoia 2011	Gabriel Temitope Sunmonu (2024-01-11 11:01:46)(Select): MGE + AMR;	MGE + AMR	Europe	Italy	20	2005-2008	CHL resistance mediated by the catpC194 gene, determined by PCR		Antisera			19F 35 23A 23F 6B 3 10A 9N NT 19A	PCR			Tn916 Tn2009, Tn6002, Tn3872	tetM, ermB, mefE, aphA-3	Tetracycline, Erythromycin, Chloramphenicol
Genome evolution driven by host adaptations results in a more virulent and antimicrobial-resistant Streptococcus pneumoniae serotype 14	Ding, F.; Tang, P.; Hsu, M.-H.; Cui, P.; Hu, S.; Yu, J.; Chiu, C.-H.	Background: Streptococcus pneumoniae serotype 14 is one of the most common pneumococcal serotypes that cause invasive pneumococcal diseases worldwide. Serotype 14 often expresses resistance to a variety of antimicrobial agents, resulting in difficulties in treatment. To gain insight into the evolution of virulence and antimicrobial resistance traits in S. pneumoniae from the genome level, we sequ…	2009		BMC Genomics	10				10.1186/1471-2164-10-158	#1750	Ding 2009	Gabriel Temitope Sunmonu (2024-01-10 13:32:54)(Select): MGE + AMR;	MGE + AMR	Asia	Taiwan	21	2004-2005	Bacteraemic pneumonia	Children	Quellung, PCR			14				Tn2008 Tn5252, Tn1545, Tn917	genes for ery, streptothricin, kana, ermB	Penicillin resistance MDR
Role of conjugative elements in the evolution of the multidrug-resistant pandemic clone Streptococcus pneumoniaeSpain23F ST81	Croucher, N.J.; Walker, D.; Romero, P.; Lennard, N.; Paterson, G.K.; Bason, N.C.; Mitchell, A.M.; Quail, M.A.; Andrew, P.W.; Parkhill, J.; Bentley, S.P.; Mitchell, T.J.	Streptococcus pneumoniae is a human commensal and pathogen able to cause a variety of diseases that annually result in over a million deaths worldwide. The S. pneumoniaespain23F sequence type 81 lineage was among the first recognized pandemic clones and was responsible for almost 40% of penicillin-resistant pneumococcal infections in the United States in the late 1990s. Analysis of the chromosome…	2009		Journal of Bacteriology	191	5	1480-1489		10.1128/JB.01343-08	#1774	Croucher 2009	Gabriel Temitope Sunmonu (2024-01-12 14:47:16)(Select): MGE + AMR;	MGE + AMR					Multidrug 23F ST81					23F			ST81	Tn5252-type, Tn5253, Tn916-type
Characterization of ermB gene transposition by Tn1545 and Tn917 in macrolide-resistant Streptococcus pneumoniae isolates	Okitsu, N.; Kaieda, S.; Yano, H.; Nakano, R.; Hosaka, Y.; Okamoto, R.; Kobayashi, T.; Inoue, M.	In Streptococcus pneumoniae, the ermB gene is carried by transposons, such as Tn917 and Tn1545. This study investigated the relationship between macrolide resistance and the presence of the ermB gene on Tn917 or Tn1545 in 84 Japanese pneumococcal isolates. Macrolide-resistant strains were classified into two groups as follows. Group 1 (19 strains) showed a tendency to high resistance to erythromy…	2005		Journal of Clinical Microbiology	43	1	168-173		10.1128/JCM.43.1.168-173.2005	#1849	Okitsu 2005	Gabriel Temitope Sunmonu (2024-01-09 15:15:25)(Select): MGE + AMR;	MGE + AMR	Asia	Japan	84	1998-2003	Macrolide resistant Spn					6, 14, 23, 19, 3, other	PCR			Tn917, Tn1545	ermB	Erythromycin, Clindamycin, MLSb
Molecular Epidemiology of Multiresistant Streptococcus pneumoniae with Both erm(B)- and mef(A)-Mediated Macrolide Resistance	Farrell, D.J.; Morrissey, I.; Bakker, S.; Morris, L.; Buckridge, S.; Felmingham, D.	Of a total of 1,043 macrolide-resistant Streptococcus pneumoniae isolates collected from 24 countries as part of PROTEKT 1999-2000, 71 isolates tested positive for both the mef(A) and erm(B) genes. Of 69 isolates subjected to further molecular investigations, all were resistant to tetracycline, 63 (91.3%) were resistant to penicillin, and 57 (82.6%) were resistant to trimethoprim-sulfamethoxazole…	2004		Journal of Clinical Microbiology	42	2	764-768		10.1128/JCM.42.2.764-768.2004	#1876	Farrell 2004	Gabriel Temitope Sunmonu (2024-01-11 12:03:36)(Select): MGE + AMR ;	MGE + AMR		24 countries PROTEKT 1999-2000	1043	1999-2000	Multiresistant SPn, Macrolide					19A, 19F		CC I, II, III	320, 271, 236, 283, 81, 242	Tn1545, MEGA	tet(M), mef(E), mel, msr(A)	tetracycline, penicillin, trimethoprim-sulfamethoxazole. fluoroquinolone quinupristin-dalfopristin
Molecular epidemiology and variants of the multidrug-resistant Streptococcus pneumoniae Spain14-5 international clone among Spanish clinical isolates	Marim√≥n, J.M.; P√©rez-Trallero, E.; Ercibengoa, M.; Gonzalez, A.; Fenoll, A.	Objective: To analyse the molecular structure of several antimicrobial resistance determinants in isolates of the Spain14-5 clone to better understand its emergence and spread. Methods: The distinct genes and mechanism of resistance to penicillin, erythromycin, clindamycin, tetracycline, chloramphenicol and trimethoprim were studied in an apparently homogeneous group of 117 isolates of the multid…	2006		Journal of Antimicrobial Chemotherapy	57	4	654-660		10.1093/jac/dkl028	#1935	Marim√≥n 2006	Gabriel Temitope Sunmonu (2024-01-12 10:08:25)(Select): MGE + AMR;	MGE + AMR			117	1981-2004	Multiresistant SPn, Spain14-5					14			ST17, ST18	Tn916–Tn1545 family, Tn917	ermB, tetM,	Penicillin, Clindamycin, Tetracycline, Kanamycin, Chloramphenicol, SXT, cefotaxime, cipro
Structure and dissemination of a chromosomal insertion element encoding macrolide efflux in Streptococcus pneumoniae	Gay, K.; Stephens, D.S.	Macrolide resistance associated with macrolide efflux (mef) has rapidly increased in Streptococcus pneumoniae. We defined the genetic structure and dissemination of a novel mefE-containing chromosomal insertion element. The mefE gene was found on the 5‚Ä≤ end of a 5.5-or 5.4-kb insertion designated as the macrolide efflux genetic assembly (mega), which is found in ‚â•4 distinct sites of the pneum…	2001		Journal of Infectious Diseases	184	1	56-65		10.1086/321001	#1949	Gay 2001	Gabriel Temitope Sunmonu (2024-01-11 11:51:14)(Select): MGE + AMR;	MGE + AMR					Erythromycin-resistant S. pneumoniae					6A, 6B, 14, 19A, 19F, 23F, NT				Tn1207.1, MEGA, Tn5252	mefE, mefA
Distribution of resistance genes tet(M), aph3' -III, catpC194 and the integrase gene of Tn1545 in clinical Streptococcus pneumoniae harbouring erm(B) and mef(A) genes in Spain	Seral, C.; Castillo, F.J.; Rubio-Calvo, M.C.; Fenoll, A.; Garc√≠a, C.; G√≥mez-Lus, R.	The most prevalent macrolide resistance phenotype and genotype among pneumococcal isolates was the cMLSB phenotype [erm(B) or erm (B)/mef(A)] (91.3%). We studied the distribution of other resistance genes, tet(M), catpC194, aph3‚Ä≤-III, in these strains, seeing evolution at work in that some strains carried different combinations of resistance determinants. The most prevalent patterns associated …	2001		Journal of Antimicrobial Chemotherapy	47	6	863-866		10.1093/jac/47.6.863	#1997	Seral 2001	Gabriel Temitope Sunmonu (2024-01-10 11:33:38)(Select): MGE + AMR;	MGE + AMR	Europe	Spain	744	1997-1999	sputum (59), blood (7), bronchial aspirate (41), cerebrospinal fluid (3) and other (30)		Quellung , PCR			6B, 19, 23F, 14, 15, 6A, other				Tn1545	erm(B),tet(M), catpC194,aph3-III,	erythromycin; tetracycline; kanamycin; chloramphenicol
Genetic diversity of the tet(M) gene in tetracycline-resistant clonal lineages of Streptococcus pneumoniae	Doherty, N.; Trzcinski, K.; Pickerill, P.; Zawadzki, P.; Dowson, C.G.	The aim of the present study was to examine the stability and evolution of tet(M)-mediated resistance to tetracyclines among members of different clonal lineages of Streptococcus pneumoniae. Thirty-two tetracycline-resistant isolates representing three national (Spanish serotype 14, Spanish serotype 15, and Polish serotype 23F) and one international (Spanish serotype 23F) multidrug-resistant epid…	2000		Antimicrobial Agents and Chemotherapy	44	11	2979-2984		10.1128/AAC.44.11.2979-2984.2000	#2018	Doherty 2000	Gabriel Temitope Sunmonu (2024-01-10 12:08:34)(Select): MGE + AMR;	MGE + AMR							Culture, Quellung			14,15, 23F				Tn1545-Tn916	tetM	tetracycline, Doxycycline
Molecular epidemiology of erythromycin resistance in Streptococcus pneumoniae isolates from blood and noninvasive sites	Amezaga, M.R.; Carter, P.E.; Cash, P.; McKenzie, H.	Erythromycin-resistant isolates of Streptococcus pneumoniae from blood cultures and noninvasive sites were studied over a 3-year period. The prevalence of erythromycin resistance was 11.9% (19 of 160) in blood culture isolates but 4.2% (60 of 1,435) in noninvasive-site isolates. Sixty-two of the 79 resistant isolates were available for study. The M phenotype was responsible for 76% (47 of 62) of …	2002		Journal of Clinical Microbiology	40	9	3313-3318		10.1128/JCM.40.9.3313-3318.2002	#2030	Amezaga 2002	Gabriel Temitope Sunmonu (2024-01-11 11:55:52)(Select): MGE + AMR;	MGE + AMR	Europe	Uk		1998-2000	Blood and noninvasive site		Culture, Optochin			14, 9, 19, 23, 6, 14, 15, 19, 23				Tn1545	mefE, mefA, ermB, Tn1207.1, MEGA	Tetracycline, MLSb
IDENTIFICATION AND NUCLEOTIDE-SEQUENCE ANALYSIS OF A TRANSFER-RELATED REGION IN THE STREPTOCOCCAL CONJUGATIVE TRANSPOSON TN5252	KILIC, AO; VIJAYAKUMAR, MN; ALKHALDI, SF	To obtain a functional map of Tn5252, a 47.5-kb streptococcal conjugative transposon, a series of defined deletion and insertion mutations were introduced within the transposon. Interruptions at several regions were found to affect the conjugal transposition functions of the element in filter-mating experiments. The nucleotide sequence of the left terminus of Tn5252 showed two open reading frames…	1994		JOURNAL OF BACTERIOLOGY	176	16	5145-5150	WOS:A1994PA42600047	10.1128/jb.176.16.5145-5150.1994	#2962	KILIC 1994	Gabriel Temitope Sunmonu (2024-01-10 13:35:17)(Select): MGE + AMR;	MGE + AMR														Tn5252
Serotype and genotype replacement among macrolide-resistant invasive pneumococci in adults: Mechanisms of resistance and association with different transposons	Calatayud, L.; Ardanuy, C.; Tubau, F.; Rolo, D.; Grau, I.; Pallar√©s, R.; Mart√≠n, R.; Linares, J.	The aim of this study was to analyze trends in adult invasive pneumococcal disease (IPD) due to macrolideresistant strains and to study the evolution of serotypes, genotypes, and macrolide-resistant determinants of strains collected In a prospective study between 1999 and 2007 in Barcelona, Spain. IPD due to macrolideresistant strains of serotypes included in the 7-valent conjugate vaccine (PCV7)…	2010		Journal of Clinical Microbiology	48	4	1310-1316		10.1128/JCM.01868-09	#1710	Calatayud 2010	Gabriel Temitope Sunmonu (2024-01-12 14:50:34)(Select): MGE + AMR; Gabriel Temitope Sunmonu (2024-01-12 14:50:22)(Select): serotype replacement ;	MGE + AMR + SR	Europe	Spain	187	1999-2007	IPD	Adults	Bile solubility, optochin Quellung , PCR	PCV7	decrease in MR strains of serotypes 6B, 9V, 14, 19F, and 23F	increase in serotype (in order of increase): 24F, 19A, 33F, 15A, 23A, 16F, 7F, and 35B.		Nine clonal groups accounted for 75%ofMLSB strains (CC81, CC63, CC230, CC90, CC15 [ST9, ST17, and ST1201], CC87, CC156, CC311, and CC717).	ST3977 (serotype 6A), ST3978 (serotype 14), ST3979 (serotype 6B), ST3980 (serotype 24), ST3986 (serotype 6A), ST3987 (serotype 6A), ST3988 (serotype 6A), ST3989 (serotype 23A), ST3996 (serotype 6B), ST3997 (serotype 15F), and ST3998 (serotype 6A)	Tn6002, Tn3872, Tn603, Tn1545, Tn5397, Tn2010, Tn2009		penicillin, cefotaxime, chloramphenicol, and cotrimoxazole
Impact of pneumococcal conjugate vaccines on pneumococcal meningitis cases in France between 2001 and 2014: a time series analysis	Alari, A.; Chaussade, H.; Domenech De Cell√®s, M.; Le Fouler, L.; Varon, E.; Opatowski, L.; Guillemot, D.; Watier, L.	BACKGROUND: Pneumococcal meningitis (PM) is a major invasive pneumococcal disease. Two pneumococcal conjugate vaccines (PCVs) have been introduced in France: PCV7 was recommended in 2003 and replaced in 2010 by PCV13, which has six additional serotypes. The impact of introducing those vaccines on the evolution of PM case numbers and serotype distributions in France from 2001 to 2014 is assessed h…	2016	2024-12-21	BMC Med	14	1	211	27998266	10.1186/s12916-016-0755-7	#12	Alari 2016	Gabriel Temitope Sunmonu (2024-01-10 13:50:23)(Select): serotype replacement;	SR	Europe	France	5166	2001-2014	meningitis	<5 and >64	Latex particle agglutination	PCV7 then PCV13	after PCV7: 19A,7F,3,12F,23B,24F,35B. After PCV13: 24F(nv), 23B, 10A, 15A and 6C. 3 and 19A (pcv13)	12F,24F (pop n children), 6C (elderly), 3 and 19F (whole population)							The incidence of pneumococcal meningitis declined after the introduction of PCV13. But non-vaccine serotypes are on the rise
Changing characteristics of invasive pneumococcal disease in Metropolitan Atlanta, Georgia, after introduction of a 7-valent pneumococcal conjugate vaccine	Albrich, W. C.; Baughman, W.; Schmotzer, B.; Farley, M. M.	BACKGROUND: The rate of invasive pneumococcal disease (IPD) has decreased among both immunized children and nonimmunized adults since the licensure of a heptavalent pneumococcal conjugate vaccine (PCV7) for use in infants in the United States in 2000. METHODS: Temporal trends in IPD incidence, clinical syndromes, and underlying conditions were analyzed using active laboratory- and population-base…	2007	2024-06-15	Clin Infect Dis	44	12	1569-76	17516400	10.1086/518149	#13	Albrich 2007	Gabriel Temitope Sunmonu (2024-01-09 14:28:33)(Select): serotype replacement;	SR	North America	USA	NA	1997-2004	bacteremia, meningitis, pneumonia	all ages	Quellung reaction	PCV7	PCV7 serotypes	non PCV7: serotypes1, 3, 5, 6A, 7, and 19A							PCV7 serotypes were decreasing but non-PCV7 serotypes (serotypes1, 3, 5, 6A, 7, and 19A) were on the rise, although several are included in the new PCV candidate with expanded coverage.
Rebound in the incidence of pneumococcal meningitis in northern France: effect of serotype replacement	Alexandre, C.; Dubos, F.; Courouble, C.; Pruvost, I.; Varon, E.; Martinot, A.	AIM: To determine whether the recent emergence of nonvaccine pneumococcal serotypes has affected the incidence of pneumococcal meningitis in children a few years after the introduction of the heptavalent pneumococcal conjugate vaccine. METHODS: We conducted a multicentre retrospective cohort study from 2005 to 2008 in all hospitals with paediatric units in northern France. It included all patient…	2010	Nov	Acta Paediatr	99	11	1686-90	20626365	10.1111/j.1651-2227.2010.01914.x	#15	Alexandre 2010	Gabriel Temitope Sunmonu (2024-01-12 14:44:39)(Select): serotype replacement;	SR	Europe	Northern France	41	2005-2008	Otitis Media, Meningitis, acute sinusitis	children (1d - 13yr)	culture, PCR, Antigen detection	PCV7	4,5B,9V, 14, 18C, 19F, 23F	non PCV7 (including PCV13 serotypes): 1, 3, 5, 6A, 7, and 19A + 10A, 11A,15A, 22F,23A, 25A							PCV7 serotypes decreases, non-PCV7 serotypes increased.
Comparative incidence dynamics and serotypes of meningitis, bacteremic pneumonia and other-IPD in young children in the PCV era: Insights from Israeli surveillance studies	Ben-Shimol, S.; Givon-Lavi, N.; Grisaru-Soen, G.; Megged, O.; Greenberg, D.; Dagan, R.	INTRODUCTION: Widespread introduction of pneumococcal conjugated vaccines (PCVs) impacted on invasive pneumococcal disease (IPD). However, IPD reduction may not be similar in all outcomes within IPD. We assessed PCV7/PCV13 impact on pneumococcal meningitis, bacteremic pneumonia (BP) and other (non-meningitis, non-pneumonia) IPD episodes in children <5years in Israel. METHODS: A prospective, popul…	2018	2024-08-28	Vaccine	36	36	5477-5484	28579230	10.1016/j.vaccine.2017.05.059	#53	Ben-Shimol 2018	Gabriel Temitope Sunmonu (2024-01-10 10:37:02)(Select): serotype replacement;	SR	Asia	Israel		2000-2016	csf and blood	<5	culture	PCV7 then PCV13									Inthepre-PCVperiod,PCV7serotypes(VT7),additionalPCV13 serotypes (VT6)andnon-PCV13vaccine-serotypes (VT13) comprised 52.2%, 36.7% and 11.1% of all isolates. In the PCV7 period, non-VT13 rates significantly increased for pneumonia and other-IPD episodes (IRRs of 1.73 and 1.36, respectively) and non-significantly for meningitis (IRR=1.28). Following PCV13 introduction, significant increases were obs…
Long-term effect of 10-valent pneumococcal conjugate vaccine on nasopharyngeal carriage of Streptococcus pneumoniae in children in Brazil	Brandileone, M. C.; Zanella, R. C.; Almeida, S. C. G.; Cassiolato, A. P.; Lemos, A. P. S.; Salgado, M. M.; Higa, F. T.; Minamisava, R.; Andrade, A. L.	Brazil introduced the 10-valent pneumococcal vaccine (PCV10) to the routine national immunization program (NIP) in March 2010. In 2017, we investigated the effects of PCV10 on nasopharyngeal carriage of vaccine-types (VT) and non-vaccine-types (NVT) of Streptococcus pneumoniae (Spn) among children living in S√£o Paulo city. We also compared the prevalence of VT and NVT with previous carriage surv…	2019	2024-08-23	Vaccine	37	36	5357-5363	31351796	10.1016/j.vaccine.2019.07.043	#75	Brandileone 2019	Gabriel Temitope Sunmonu (2024-01-10 12:26:37)(Select): serotype replacement;	SR	South America	Brazil		2017	nasopharyngeal sample of healthy kids	1 - 2yrs	Quellung reaction, PCR	PCV10	PCV10 types: 4, 6B, 7F, 9V, 14, 18C, 19F, 23F	PCV10 types (47.8%) before vaccination decreased into few isolates, by 2017 survey (1.4%), being represented by serotypes 6B, 9V, 14, 18C, and 23F (n=1, each)		CC320					57.7% of Spn isolates belonged to only five NVTs (6C,15B,19A,15A, and 16F)and 9.7% were NT
S. pneumoniae transmission according to inclusion in conjugate vaccines: Bayesian analysis of a longitudinal follow-up in schools	Cauchemez, S.; Temime, L.; Valleron, A. J.; Varon, E.; Thomas, G.; Guillemot, D.; Bo√´lle, P. Y.	BACKGROUND: Recent trends of pneumococcal colonization in the United States, following the introduction of conjugate vaccination, indicate that non-vaccine serotypes tend to replace vaccine serotypes. The eventual extent of this replacement is however unknown and depends on serotype-specific carriage and transmission characteristics. METHODS: Here, some of these characteristics were estimated for…	2006	2024-01-30	BMC Infect Dis	6		14	16445857	10.1186/1471-2334-6-14	#96	Cauchemez 2006	Gabriel Temitope Sunmonu (2024-01-12 14:49:07)(Select): serotype replacement;	SR	Europe	France		2000		3 - 6 yrs		before vaccine	19F, 6B, 23F, 14, 18C, 9V nonvaccine 6A, 3, 19A, 11A, 15A, 15B, 23A, 17F, 10A, 9L								This was an analysis before the usage of PCV. This study supports that, in 3–6 years old children, no competitive advantage exists for vaccine serotypes compared to non-vaccine serotypes.
Nasopharyngeal carriage of Streptococcus pneumoniae in healthy children aged less than five years	Ceyhan, M.; Karadag-Oncel, E.; Hascelik, G.; Ustundag, G.; Gurbuz, V.; Samlioglu, P.; Yilmaz, N.; Ozsurekci, Y.; Yilmaz, E.; Aykac, K.; Oz, F. N.; Uzum, O.; Orsdemir-Hortu, H.; Tanir, G.; Yilmaz-Ciftdogan, D.; Kurugol, Z.	PURPOSE: In Turkey, pneumococcal conjugate vaccine (PCV) was introduced to the national immunization program as PCV7 in 2008, and was replaced with PCV13 in 2011. The aim of the study was to demonstrate the pneumococcal carriage rate and the serotype distribution in healthy children under 5¬†years in Turkey who were vaccinated with PCV13. METHODS: We conducted a cross-sectional study including th…	2021	2024-04-08	Vaccine	39	15	2041-2047	33741188	10.1016/j.vaccine.2021.03.028	#99	Ceyhan 2021	Gabriel Temitope Sunmonu (2024-01-12 10:17:48)(Select): serotype replacement;	SR	Asia	Turkey	103	2019-2020	healthy children	<5	Latex particle agglutination and Quellung reactions	PCV7 then PCV13		The most common serotypes detected were serotype 15B (n=10,9.7%),serotype 23F (n=9,8.7%), serotype 23A (n=9, 8.7%), serotype 11A (n=7, 6.7%), serotype 19F (n=5, 4.8%) and serotype 15F (n=5, 4.8%). Of the isolates, 28 (27.2%)were in PCV13 vaccine strains (VSs), and 75 (72.8%) were non-VS.
Serotype distribution of Streptococcus pneumoniae in children with invasive diseases in Turkey: 2008-2014	Ceyhan, M.; Ozsurekci, Y.; G√ºrler, N.; √ñks√ºz, L.; Aydemir, S.; Ozkan, S.; Yuksekkaya, S.; Keser Emiroglu, M.; G√ºltekin, M.; Yaman, A.; Kiremitci, A.; Yanƒ±k, K.; Karli, A.; Ozcinar, H.; Aydin, F.; Bayramoglu, G.; Zer, Y.; Gulay, Z.; Gayyurhan, E. D.; G√ºl, M.; √ñzakƒ±n, C.; G√ºd√ºc√ºoƒülu, H.; Per√ßin, D.; Akpolat, N.; Ozturk, C.; Camcƒ±oƒülu, Y.; Karadaƒü √ñncel, E.; √áelik, M.; ≈ûanal, L.; …	Successful vaccination policies for protection from invasive pneumococcal diseases (IPD) dependent on determination of the exact serotype distribution in each country. We aimed to identify serotypes of pneumococcal strains causing IPD in children in Turkey and emphasize the change in the serotypes before and after vaccination with 7-valent pneumococcal conjugate vaccine (PCV-7) was included and P…	2016		Hum Vaccin Immunother	12	2	308-13	26325175	10.1080/21645515.2015.1078952	#100	Ceyhan 2016	Gabriel Temitope Sunmonu (2024-01-12 14:53:20)(Select): serotype replacement;	SR	Asia	Turkey		2008-2014		<18	Quellung reaction	PCV7 then PCV13		The ratio of non-vaccine serotypes was 27.2% in 2008–2010 whereas was 37.6% in 2011–2014
Population genetic structure, antibiotic resistance, capsule switching and evolution of invasive pneumococci before conjugate vaccination in Malawi	Chaguza, C.; Cornick, J. E.; Andam, C. P.; Gladstone, R. A.; Alaerts, M.; Musicha, P.; Peno, C.; Bar-Zeev, N.; Kamng'ona, A. W.; Kiran, A. M.; Msefula, C. L.; McGee, L.; Breiman, R. F.; Kadioglu, A.; French, N.; Heyderman, R. S.; Hanage, W. P.; Bentley, S. D.; Everett, D. B.	INTRODUCTION: Pneumococcal infections cause a high death toll in Sub Saharan Africa (SSA) but the recently rolled out pneumococcal conjugate vaccines (PCV) will reduce the disease burden. To better understand the population impact of these vaccines, comprehensive analysis of large collections of pneumococcal isolates sampled prior to vaccination is required. Here we present a population genomic s…	2017	2024-08-16	Vaccine	35	35 Pt B	4594-4602	28711389	10.1016/j.vaccine.2017.07.009	#101	Chaguza 2017	Gabriel Temitope Sunmonu (2024-01-12 14:32:23)(Select): serotype replacement;	SR	Africa	Malawi	585		blood and csf		Sequencing	before vaccine	serotype 1. serotype 6A in multiple SCs including SC3 (ST2902), SC15 (ST2285/ST9532) and SC21 (ST2987), serotype 5 in SC1 (ST289) and serotype 23F in SC8 (ST802)			Examples of non-recent capsule switches included acquisitions of serotype 6A in multiple SCs such as SC3, SC15 and SC21				cotrimoxazole (93.91%) followed by tetracycline (50.63%), chloramphenicol (27.29%) and penicillin (10.37%). Highest multidrug resistance (MDR) rate was observed among the serotype 1 isolates (81.91%). Overall, there was higher resistance among VT than NVT isolates	only spoke about serotypes and CC before the use of PCV. This study provides descriptions of capsule-switched serotypes and serotypes with potential to cause serotype replacement post-vaccination such as 12F
Incidence rates, emerging serotypes and genotypes, and antimicrobial susceptibility of pneumococcal disease in Taiwan: A multi-center clinical microbiological study after PCV13 implementation	Chen, C. H.; Janapatla, R. P.; Su, L. H.; Li, H. C.; Kuo, K. C.; Chien, C. C.; Hsiao, C. C.; Chiu, C. H.	Objectives The multi-center clinical microbiological study in Taiwan aimed to evaluate the impact of childhood PCV13 immunization on pneumococcal disease, and the magnitude of serotype replacement in invasive and non-invasive pneumococcal disease among all age groups. Methods The study of culture-confirmed pneumococcal disease (CCPD) was conducted at four hospitals across Taiwan in 2015-2018. Pne…	2022	Jun	J Infect	84	6	788-794	35430286	10.1016/j.jinf.2022.04.022	#116	Chen 2022	Gabriel Temitope Sunmonu (2024-01-12 09:40:36)(Select): serotype replacement;	SR	Asia	Taiwan	1413	2015-2018	culture confirmed PD (IPD = 190)	All ages	Antisera and PCR	PCV7, PCV10 PCV13					so many STs				A decrease in the incidence of PCV13 types (19F, 19A, 3, 6A, other pcv7) and an increase in none PCV13 types (15A, 23A, 15B/C, 35B, 11A, 34, other nvt).
Evaluation of the impact of 13-valent pneumococcal conjugate vaccine immunization in children by surveillance of culture-confirmed pneumococcal disease: A prospective clinical microbiological study	Chen, C. H.; Su, L. H.; Li, H. C.; Hsu, M. H.; Wu, T. L.; Chen, C. L.; Kuo, K. C.; Hsiao, C. C.; Chiu, C. H.	The study aimed to investigate the impact of 13-valent pneumococcal conjugate vaccine (PCV13) immunization on the overall pneumococcal disease in children in Taiwan by surveillance of culture-confirmed pneumococcal disease (CCPD). This study was conducted in a medical center from 2012 to 2016. Clinical isolates of Streptococcus pneumoniae were prospectively collected from pediatric patients. Sero…	2019	2024-08-23	Vaccine	37	36	5147-5152	31377076	10.1016/j.vaccine.2019.07.073	#117	Chen 2019	Gabriel Temitope Sunmonu (2024-01-11 10:26:10)(Select): serotype replacement;	SR	Asia	Taiwan	473	2012-2016	culture confirmed PD (IPD = 58)	<18	Antisera and PCR	PCV7, PCV10 PCV13									Serotype replacement occurred quickly after the use of PCV13, while the incidence of NVT infection did not show a significant increase in children over the years.The gradual introduction of PCV13 into national immunization program is effective in reducing over all pneumococcal disease in children.
The changing epidemiology of invasive pneumococcal disease after PCV13 vaccination in a country with intermediate vaccination coverage	Ciruela, P.; Izquierdo, C.; Broner, S.; Mu√±oz-Almagro, C.; Hern√°ndez, S.; Ardanuy, C.; Pallar√©s, R.; Dom√≠nguez, A.; Jan√©, M.	BACKGROUND: We studied the impact of 13-valent pneumococcal conjugate vaccine (PCV13) on the incidence of invasive pneumococcal disease (IPD) and serotype distribution in a region with intermediate levels of vaccination (around 64% in children aged <2‚ÄØyears). METHODS: Surveillance data on IPD cases reported by microbiologists participating in the Microbiological Reporting System of Catalonia du…	2018	2024-11-29	Vaccine	36	50	7744-7752	30473132	10.1016/j.vaccine.2018.05.026	#136	Ciruela 2018	Gabriel Temitope Sunmonu (2024-01-12 13:33:40)(Select): serotype replacement;	SR	Europe	Spain	9338	2006-2014	IPD	All ages	Quellung reaction	PCV7, PCV10 PCV13	4, 6B,9V, 14, 18C, 19F, 23F, 1, 5, 7F, 3, 6A, 19A. nonPCV13=8, 6C, 9N,10A, 11A, 12F, 15B, 16F, 22F, 24F, 33F, others								After the introduction of PCV13 vaccination, a decrease of 26% in the overall incidence of IPD was observed due to the reduction in PCV13 serotypes, suggesting herd immunity.Non-PCV13 serotypes increased in adults aged 65years, suggesting serotype replacement.
Changes in serotype prevalence of Streptococcus pneumoniae in Southampton, UK between 2006 and 2018	Cleary, D. W.; Jones, J.; Gladstone, R. A.; Osman, K. L.; Devine, V. T.; Jefferies, J. M.; Bentley, S. D.; Faust, S. N.; Clarke, S. C.	Streptococcus pneumoniae continues to cause significant disease burden. Whilst pneumococcal conjugate vaccines (PCV) have substantially reduced this burden, serotype replacement partially negates this success due to increased disease associated with non-vaccine serotypes (NVTs). Continued surveillance is therefore essential to provide crucial epidemiological data. Annual cross-sectional surveilla…	2022	2024-08-03	Sci Rep	12	1	13332	35922536	10.1038/s41598-022-17600-6	#139	Cleary 2022	Gabriel Temitope Sunmonu (2024-01-09 13:54:10)(Select): serotype replacement;	SR	Europe	UK	1429	2006-2018	Nasopharyngeal swab	<5	optochin disc and Sequencing	PCV7 then PCV13									Following the introduction of PCV7 and/or PCV13 vaccines, there was a significant decrease in the carriage of pneumococcal conjugate vaccine (PCV) serotypes, except for serotype 3, which showed a slight decrease after PCV13 introduction. The prevalence of non-vaccine serotypes (NVTs) associated with increased disease was generally low, with serotype 24F being the most common, followed by 9N, 8, a…
The post-vaccine microevolution of invasive Streptococcus pneumoniae	Cremers, A. J.; Mobegi, F. M.; de Jonge, M. I.; van Hijum, S. A.; Meis, J. F.; Hermans, P. W.; Ferwerda, G.; Bentley, S. D.; Zomer, A. L.	The 7-valent pneumococcal conjugated vaccine (PCV7) has affected the genetic population of Streptococcus pneumoniae in pediatric carriage. Little is known however about pneumococcal population genomics in adult invasive pneumococcal disease (IPD) under vaccine pressure. We sequenced and serotyped 349 strains of S. pneumoniae isolated from IPD patients in Nijmegen between 2001 and 2011. Introducti…	2015	2024-10-23	Sci Rep	5		14952	26492862	10.1038/srep14952	#154	Cremers 2015	Gabriel Temitope Sunmonu (2024-01-12 15:12:41)(Select): serotype replacement;	SR	Europe	Netherlands	349	2001-2011	Bacteremic pneumococcal infection	adults	Quellung reaction and PCR, whole genome seq	pcv7									When PCV7 was introduced into the Dutch National Immunization Program in 2006, it caused significant changes in serotypes commonly associated with IPD
Invasive pneumococcal disease in children and adults in seven Italian regions after the introduction of the conjugate vaccine, 2008-2014	D'Ancona, F.; Caporali, M. G.; Del Manso, M.; Giambi, C.; Camilli, R.; D'Ambrosio, F.; Del Grosso, M.; Iannazzo, S.; Rizzuto, E.; Pantosti, A.	OBJECTIVE: To describe the trend of invasive pneumococcal disease in the years 2008-2014; to verify the impact of the conjugate vaccine and monitor the occurrence of serotype replacement. DESIGN: Prospective observational study based on data from the national surveillance for invasive bacterial diseases coordinated by the Istituto superiore di sanit√†. SETTING AND PARTICIPANTS: Seven Italian regi…	2015	Jul-Aug	Epidemiol Prev	39	4 Suppl 1	134-8	26499431		#160	D'Ancona 2015	Gabriel Temitope Sunmonu (2024-01-12 09:50:52)(Select): serotype replacement;	SR	Europe	Italy		2008-2014	IPD	adults and children	culture, PCR, Antigen detection	PCV7 then PCV13	not stated	not stated							Use of the conjugate vaccine has reduced the number of cases of IPD by VT in children; the increase in IPD by NVT, above all in older age groups, suggests a serotype replacement
Interaction of Vaccination and Reduction of Antibiotic Use Drives Unexpected Increase of Pneumococcal Meningitis	de Cellès, M. D., Pons-Salort, M., Varon, E., Vibet, M. A., Ligier, C., Letort, V., Opatowski, L., Guillemot, D.	Antibiotic-use policies may affect pneumococcal conjugate-vaccine effectiveness. The reported increase of pneumococcal meningitis from 2001 to 2009 in France, where a national campaign to reduce antibiotic use was implemented in parallel to the introduction of the 7-valent conjugate vaccine, provides unique data to assess these effects. We constructed a mechanistic pneumococcal transmission model…	2015	2024-06-11	Sci Rep	5		11293	26063589	10.1038/srep11293	#172	de Cellès 2015	Gabriel Temitope Sunmonu (2024-01-12 09:46:24)(Select): serotype replacement;	SR	Europe	France			Pneumococcal meningitis			PCV7	19F, 14, and 23 (common PCV7 serotypes). 19A, 3, and 7F (common non-PCV7)								reductions of antibiotic use may counteract the benefits of conjugate vaccines introduced into countries with low vaccineserotype coverages and high-resistance frequencies
Impact of 2+1 pneumococcal conjugate vaccine program in the province of Quebec, Canada	De Wals, P.; Lefebvre, B.; Markowski, F.; Deceuninck, G.; Defay, F.; Douville-Fradet, M.; Landry, M.	BACKGROUND: Quebec was the first jurisdiction in the world to recommend a 3-dose (2+1) pneumococcal conjugate vaccine (PCV) schedule. The program was implemented in December 2004 with a catch-up for children <5 years. PCV-7 was first used and replaced, respectively, by PCV-10 in 2009 and by PCV-13 in 2011. METHODS: Cases of invasive pneumococcal disease (IPD) notified to public health authorities…	2014	2024-03-14	Vaccine	32	13	1501-6	24486346	10.1016/j.vaccine.2013.11.028	#174	DeWals 2014	Gabriel Temitope Sunmonu (2024-01-10 13:10:49)(Select): serotype replacement;	SR	North America	Canada		2000	IPD	all ages	culture, Nucleic acid amplification test, PCR	PCV7, PCV10 PCV13
The rise and fall of pneumococcal serotypes carried in the PCV era	Devine, V. T.; Cleary, D. W.; Jefferies, J. M.; Anderson, R.; Morris, D. E.; Tuck, A. C.; Gladstone, R. A.; O'Doherty, G.; Kuruparan, P.; Bentley, S. D.; Faust, S. N.; Clarke, S. C.	Streptococcus pneumoniae is a major cause of meningitis, sepsis and pneumonia worldwide. Vaccination using pneumococcal conjugate vaccines (PCV) has therefore been part of the UK's childhood immunisation programme since 2006. Here we describe pneumococcal carriage rates in children under five years of age attending the paediatric department of a large UK hospital in response to vaccine implementa…	2017	2024-03-01	Vaccine	35	9	1293-1298	28161425	10.1016/j.vaccine.2017.01.035	#191	Devine 2017	Gabriel Temitope Sunmonu (2024-01-12 13:18:16)(Select): serotype replacement;	SR	Europe	UK	696	2006-2012	nasopharyngeal sample of healthy kids	children (<=4yr)	Sequencing	PCV7 then PCV13	6C,11A,15B,23B,15A,21,22F,35F, 23Aand15C								These data support the increasing evidence that the primary effect of PCVs is due to population immunity by reducing or eliminating the carriage of invasive VT serotypes. With IPD being increasingly attributed to non-vaccine serotypes, surveillance of carriage data continues to act as an early warning system for vaccine design
Changes in the incidence of acute bacterial meningitis caused by Streptococcus pneumoniae and the implications of serotype replacement in children in Colombia after mass vaccination with PCV10	Farfán-Albarracín, J. D., Camacho-Moreno, G., Leal, A. L., Patiño, J., Coronell, W., Gutiérrez, I. F., Beltrán, S., Álvarez-Olmos, M. I., Mariño, C., Barrero, R., Rojas, J. P., Espinosa, F., Arango-Ferreira, C., Suarez, M. A., Trujillo, M., López-Medina, E., López, P., Pinzón, H., Ramos, N., Moreno, V. M., Montañez, A.	INTRODUCTION: Acute bacterial meningitis (ABM) is a public health problem. The disease has reemerged after the introduction of pneumococcal conjugate vaccines (PCVs) due to an increase in serotypes that are not covered. The objective was to determine the changes in the disease incidence before and after the introduction of the 10-valent vaccine (PCV10) in Colombia. METHODS: This multicenter study…	2022		Front Pediatr	10		1006887	36210950	10.3389/fped.2022.1006887	#220	Farfán-Albarracín 2022	Gabriel Temitope Sunmonu (2024-01-09 14:16:20)(Select): serotype replacement;	SR	South America	Columbia		2008-2019	blood and csf	<18		PCV10									Serotypes covered by PCV10 decreased from 75 to 9.1 %, with Spn 19A( 31.8 %)and Spn34 (13 .6 %)emerging in the third period. Increased resistance to penicillin ( 13 to 37%) and to ceftriaxone ( 5.9 to 16%) was due to the emergence of multidrug resistant Spn 19A. The total mortality rate was 23.5 %andincreased from 12 to 33%
Using Pneumococcal Carriage Data to Monitor Postvaccination Changes in the Incidence of Pneumococcal Otitis Media	Flasche, S.; Givon-Lavi, N.; Dagan, R.	Pneumococcal conjugate vaccines (PCVs) have substantially reduced the burden of pneumococcal disease, including the incidence of otitis media (OM). However, in most countries, no surveillance exists to monitor the change in pneumococcal OM incidence after the introduction of PCVs. We explored whether measuring pneumococcal carriage was a useful surrogate for monitoring postvaccination changes in …	2016	2024-11-01	Am J Epidemiol	184	9	652-659	27744387	10.1093/aje/kww012	#239	Flasche 2016	Gabriel Temitope Sunmonu (2024-01-09 11:35:48)(Select): serotype replacement;	SR	Asia	Israel			middle ear fluid, nasopharyngeal swab	<2		PCV7 then PCV13	predominantly 19A…. 9V, 18C, and 19F of PCV7,								The relative change in the prevalence of vaccine-serotype (VT) pneumococcal carriage was predictive of the relative change in incidence of OM due to VT pneumococcus. However, the serotype replacement observed in non-VT carriage is not paralleled in the incidence of OM due to non-VT pneumococcus
Effect of pneumococcal conjugate vaccination on serotype-specific carriage and invasive disease in England: a cross-sectional study	Flasche, S.; Van Hoek, A. J.; Sheasby, E.; Waight, P.; Andrews, N.; Sheppard, C.; George, R.; Miller, E.	BACKGROUND: We investigated the effect of the 7-valent pneumococcal conjugate vaccine (PCV7) programme in England on serotype-specific carriage and invasive disease to help understand its role in serotype replacement and predict the impact of higher valency vaccines. METHODS AND FINDINGS: Nasopharyngeal swabs were taken from children <5 y old and family members (n=400) 2 y after introduction of P…	2011	Apr	PLoS Med	8	4	e1001017	21483718	10.1371/journal.pmed.1001017	#240	Flasche 2011	Gabriel Temitope Sunmonu (2024-01-10 11:58:13)(Select): serotype replacement;	SR	Europe	UK		2008-2009	nasopharyngeal sample of healthy kids			PCV7 then PCV13	19A (10), 23B (9), 11C (8), 15B (8), 21 (8), and 6C	. NVTs 33F, 7F, 10A, 34, 15B, 31, 21, 3, 19A, 15C, and 23A significantly increased
Impact of a single dose of the 7-valent pneumococcal conjugate vaccine on colonization	Frazão, N., Sá-Leão, R., de Lencastre, H.	The impact of the 7-valent pneumococcal conjugate vaccine (PCV7) on the pneumococcal flora has been mostly studied without evaluating multiple colonization and the mechanism(s) leading to serotype replacement. These issues are addressed here, while assessing the effect of a single PCV7 dose. A group of children received one PCV7 dose just after nasopharyngeal sampling, with the control receiving …	2010	2024-04-26	Vaccine	28	19	3445-52	20197144	10.1016/j.vaccine.2010.02.070	#244	Frazão 2010	Gabriel Temitope Sunmonu (2024-01-11 11:22:58)(Select): serotype replacement;	SR	Europe	Portugal			nasopharyngeal sample of healthy kids	Children	Culture, Quellung, PFGE	PCV7 (one dose)									1224isolates wereserotypedandrepresentativeonescharacterizedbypulsed-field gel electrophoresis. In vaccinated children, serotype replacement between vaccine (VT) and non-vaccine (NVT)typesoccurredinsingleandmultiplecarriers,andVTswerelesspronetobedenovoacquired.NVT unmasking was only detected in the vaccinated group. One month after vaccination with a single dose, PCV7 prevents VT de novo acquisi…
The Effect of 13-Valent Pneumococcal Conjugate Vaccine on the Serotype Distribution and Antibiotic Resistance Profiles in Children With Invasive Pneumococcal Disease	Gaviria-Agudelo, C. L.; Jordan-Villegas, A.; Garcia, C.; McCracken, G. H., Jr.	BACKGROUND: Invasive pneumococcal disease (IPD) continues to be a significant burden in children despite the implementation of two generations of conjugate vaccines. Serotype replacement by nonvaccine serotypes is reported in multiple areas around the world. This study is a continuation of previous studies and describes the incidence, serotype distribution, and antibiotic resistance pattern of St…	2017	2024-09-01	J Pediatric Infect Dis Soc	6	3	253-259	26907814	10.1093/jpids/piw005	#261	Gaviria-Agudelo 2017	Gabriel Temitope Sunmonu (2024-01-12 13:31:53)(Select): serotype replacement;	SR	North America	US			IPD			PCV7 then PCV13	The most common non-PCV13 serotypes after vaccine introduction were as follows: 23B, 6C, 23A, 9N/L, and 12.								After introduction of PCV13 in Dallas, incidence of IPD caused by strains contained in the vaccine and penicillin resistance continued to decrease. Serotype replacement phenomena and persistence of PCV7 serotypes were documented. Penicillin resistance by meningitis breakpoint decreased significantly in the PCV13 era.
Pre-vaccine serotype composition within a lineage signposts its serotype replacement - a carriage study over 7 years following pneumococcal conjugate vaccine use in the UK	Gladstone, R. A.; Devine, V.; Jones, J.; Cleary, D.; Jefferies, J. M.; Bentley, S. D.; Faust, S. N.; Clarke, S. C.	Serotype replacement has been reported in carriage and disease after pneumococcal conjugate vaccine (PCV) introductions in the UK and globally. We previously described concurrent expansion and decline of sequence types associated with serotype replacement over 5 years following PCV introductions in the UK. Here we use whole-genome sequencing to fully characterise the population structure of pneum…	2017	2024-06-30	Microb Genom	3	6	e000119	29026652	10.1099/mgen.0.000119	#271	Gladstone 2017	Gabriel Temitope Sunmonu (2024-01-12 14:39:40)(Select): serotype replacement;	SR	Europe	UK	672	2006-2012	nasopharyngeal sample of healthy kids	children (<=4yr)	Sequencing										PCV13 VT 19A and NVT 15B/C, to exclusively 15B/C over the seven winters (Fig. 2d). BAPS10 was initially dominated by PCV7 VT 23F and predominantly ST36. Serotype 23F was completely replaced by 23B, which was predominantly ST439
Five winters of pneumococcal serotype replacement in UK carriage following PCV introduction	Gladstone, R. A.; Jefferies, J. M.; Tocheva, A. S.; Beard, K. R.; Garley, D.; Chong, W. W.; Bentley, S. D.; Faust, S. N.; Clarke, S. C.	The seven-valent pneumococcal conjugate vaccine (PCV7) was added to the UK national immunisation programme in September 2006. PCV13 replaced PCV7 in April 2010. As carriage precedes disease cases this study collected carried pneumococci from children each winter from 2006/7 to 2010/11 over PCV introduction. Conventional microbiology and whole genome sequencing were utilised to characterise pneumo…	2015	2024-04-21	Vaccine	33	17	2015-21	25776920	10.1016/j.vaccine.2015.03.012	#273	Gladstone 2015	Gabriel Temitope Sunmonu (2024-01-11 10:57:01)(Select): serotype replacement;	SR	Europe	UK		2006-2011	nasopharyngeal sample of healthy kids	children (<=4yr)	Sequencing	PCV7 then PCV13	Significant decreases for VTs 6B, 19F, 23F (PCV7) and 6A (PCV13) and increases for NVT 21, 23B, 33F and 35F .
Evidence that pneumococcal serotype replacement in Massachusetts following conjugate vaccination is now complete	Hanage, W. P.; Finkelstein, J. A.; Huang, S. S.; Pelton, S. I.; Stevenson, A. E.; Kleinman, K.; Hinrichsen, V. L.; Fraser, C.	Invasive pneumococcal disease (IPD) has been reduced in the US following conjugate vaccination (PCV7) targeting seven pneumococcal serotypes in 2000. However, increases in IPD due to other serotypes have been observed, in particular 19A. How much this "serotype replacement" will erode the benefits of vaccination and over what timescale is unknown. We used a population genetic approach to test fir…	2010	Jun	Epidemics	2	2	80-4	21031138	10.1016/j.epidem.2010.03.005	#305	Hanage 2010	Gabriel Temitope Sunmonu (2024-01-11 10:32:27)(Select): serotype replacement;	SR	North America, Europe	US, UK, Finland			nasopharyngeal sample of healthy kids	children (3month-6yrs											significantly (p >0.0001) more diverse than pre-vaccine samples, indicating the selective pressure of vaccination. The 2007 sample showed no significant difference in diversity from the pre-vaccine period, and exhibited similar population structure, but with different serotypes. In 2007 the carriage frequency of 19A was similar to that of the most common serotype in pre-vaccine samples. We sugges…
Bacterial Density, Serotype Distribution and Antibiotic Resistance of Pneumococcal Strains from the Nasopharynx of Peruvian Children Before and After Pneumococcal Conjugate Vaccine 7	Hanke, C. R.; Grijalva, C. G.; Chochua, S.; Pletz, M. W.; Hornberg, C.; Edwards, K. M.; Griffin, M. R.; Verastegui, H.; Gil, A. I.; Lanata, C. F.; Klugman, K. P.; Vidal, J. E.	BACKGROUND: Pneumococcal conjugate vaccines (PCV) have decreased nasopharyngeal carriage of vaccine types but little data exist from rural areas. We investigated bacterial density, serotype distribution and antibiotic resistance of pneumococcal strains within the nasopharynx of young children in the Peruvian Andes, 2 years after PCV7 was introduced. METHODS: Pneumococcal strains were isolated fro…	2016	Apr	Pediatr Infect Dis J	35	4	432-9	26974749	10.1097/inf.0000000000001030	#306	Hanke 2016	Gabriel Temitope Sunmonu (2024-01-09 12:45:41)(Select): serotype replacement;	SR	South America	Peru		2009;2011	nasopharyngeal sample of healthy kids	Children		PCV7									In 2009, PCV7 strains were isolated from 48% of children, whereas non-PCV7 types were isolated from 52%. Carriage of PCV7-types significantly decreased in 2011 to 28.8%, whereas non-PCV7 strains significantly increased to 71.2%. Antibiotic resistance did not change after vaccine introduction; strains were nonsusceptible to tetracycline, txt, penicillin, erythromycin, chloramphenicol, clindamycin.
Serotype Replacement after Introduction of 10-Valent and 13-Valent Pneumococcal Conjugate Vaccines in 10 Countries, Europe	Hanquet, G.; Krizova, P.; Dalby, T.; Ladhani, S. N.; Nuorti, J. P.; Danis, K.; Mereckiene, J.; Knol, M. J.; Winje, B. A.; Ciruela, P.; de Miguel, S.; Portillo, M. E.; MacDonald, L.; Morfeldt, E.; Kozakova, J.; Valentiner-Branth, P.; Fry, N. K.; Rinta-Kokko, H.; Varon, E.; Corcoran, M.; van der Ende, A.; Vestrheim, D. F.; Munoz-Almagro, C.; Sanz, J. C.; Castilla, J.; Smith, A.; Henriques-Normark, …	We evaluated invasive pneumococcal disease (IPD) during 8 years of infant pneumococcal conjugate vaccine (PCV) programs using 10-valent (PCV10) and 13-valent (PCV13) vaccines in 10 countries in Europe. IPD incidence declined during 2011-2014 but increased during 2015-2018 in all age groups. From the 7-valent PCV period to 2018, IPD incidence declined by 42% in children <5 years of age, 32% in per…	2022	Jan	Emerg Infect Dis	28	1	137-138	34932457	10.3201/eid2801.210734	#307	Hanquet 2022	Gabriel Temitope Sunmonu (2024-01-12 14:56:46)(Select): serotype replacement;	SR	Europe	10 Europe Countries				all ages		PCV7, PCV10 PCV13									Over 2015-2018, IPD incidence caused by PCV7 and PCV7 non-10 serotypes declined by 83%–93%, whereas PCV13 non-10 serotype incidence declined until 2014 and then increased in 2017–2018, parallel to an increase in serotype 3,
Pneumococcal carriage in households in Karonga District, Malawi, before and after introduction of 13-valent pneumococcal conjugate vaccination	Heinsbroek, E.; Tafatatha, T.; Phiri, A.; Swarthout, T. D.; Alaerts, M.; Crampin, A. C.; Chisambo, C.; Mwiba, O.; Read, J. M.; French, N.	BACKGROUND: Thirteen-valent pneumococcal conjugate vaccine (PCV13) was introduced in Malawi in November 2011 and is offered to infants at 6, 10 and 14‚ÄØweeks of age as part of routine immunisation. PCV13 is expected to reduce vaccine type (VT) nasopharyngeal carriage, leading to reduced transmission and herd protection. METHODS: We compared pneumococcal carriage in rural Karonga District, Malawi…	2018	2024-11-19	Vaccine	36	48	7369-7376	30352744	10.1016/j.vaccine.2018.10.021	#318	Heinsbroek 2018	Gabriel Temitope Sunmonu (2024-01-12 14:05:39)(Select): Serotype replacement;	SR	Africa	Malawi		2009-2011;2014													VT carriage decreased among vaccinated 18-week old infants, vaccinated children 1–4 years, unvaccinated children 5–15 years and mothers. No decrease in VT carriage was observed for 6-week old infants too young to be vaccinated and PCV-13 ineligible children 14 years. Non-VT carriage increased only among vaccinated children 1–4 years.
The impact of childhood 13-valent pneumococcal conjugate vaccination on overall invasive pneumococcal disease, including the oldest old	Henckaerts, L.; Desmet, S.; Schalck, N.; Lagrou, K.; Verhaegen, J.; Peetermans, W. E.; Flamaing, J.	Objectives: Our aim was to compare serotype distribution in invasive pneumococcal disease (IPD) in the Belgian population before and after introduction of the 13-valent conjugte vaccine (PCV13) in the national childhood vaccination schedule.Methods: Serotyping was performed on 12,534 pleural fluid and bacteraemic Streptococcus pneumoniae isolates sent to the National Reference Centre. We compared…	2021	Aug	Acta Clin Belg	76	4	272-279	32000622	10.1080/17843286.2020.1721131	#319	Henckaerts 2021	Gabriel Temitope Sunmonu (2024-01-12 13:22:48)(Select): serotype replacement;	SR	Europe	Belgium		2007-2010;2012-2015	pleural fluid and bacteraemic Streptococcus pneumoniae	all ages		PCV13									The introduction of PCV13 in the childhood immunization program resulted in a reduction of 16% of all IPD-isolates. The prevalence of PCV13-SG decreased in all age groups: from 81% to 53%
Antimicrobial susceptibility and serotype replacement of Streptococcus pneumoniae in children before and after PCV13 introduction in Taiwan	Huang, H.; Lin, C. Y.; Chiu, N. C.; Huang, D. T.; Huang, C. Y.; Chi, H.	BACKGROUND: Since 2015, 13-valent pneumococcal conjugate vaccine (PCV13) was included in the national immunization program in Taiwan. Subsequently, the serotypes of the main circulating Streptococcus pneumoniae strains have changed. PCV administration is also associated with changes in the antimicrobial susceptibility of S. pneumoniae strains. Therefore, in this study, we analyzed the serotype di…	2023	Apr	J Microbiol Immunol Infect	56	2	299-310	36127232	10.1016/j.jmii.2022.08.018	#330	Huang 2023	Gabriel Temitope Sunmonu (2024-01-09 12:25:09)(Select): serotype replacement;	SR	Asia	Taiwan	340	2010-2020	cerebrospinal fluid, eyes, ears, nasal cavity, sputum, blood, and pleural effusion.	<18yrs	Vitek, Quellung		19 A (34.1%), 19 F (14.5%), 15 A (13.4%), 23 A (9.3%), and 3								The prevalence of the PCV7 serotype peaked in 2010 (55%) but declined annually. In 2011, PCV13-specific serotypes replaced PCV7 serotypes, and were dominant (79.6%) in 2012. In 2013, the prevalence of PCV13-specific serotypes gradually decreased, and until 2016, nonvaccine serotypes became dominant. Only one PCV10specific serotype (7 F) was identified in 2016. The non-susceptibility of the S. pne…
Evaluation of impact of 23 valent pneumococcal polysaccharide vaccine following 7 valent pneumococcal conjugate vaccine in Australian Indigenous children	Jayasinghe, S.; Chiu, C.; Menzies, R.; Lehmann, D.; Cook, H.; Giele, C.; Krause, V.; McIntyre, P.	BACKGROUND: High incidence and serotype diversity of invasive pneumococcal disease (IPD) in Indigenous children in remote Australia led to rapid introduction of 7-valent conjugate pneumococcal vaccine (7vPCV) at 2, 4 and 6 months in 2001, followed by 23-valent polysaccharide pneumococcal vaccine (23vPPV) in the second year of life. All other Australian children were offered 3 doses of 7vPCV witho…	2015	2024-11-27	Vaccine	33	48	6666-74	26519550	10.1016/j.vaccine.2015.10.089	#344	Jayasinghe 2015	Gabriel Temitope Sunmonu (2024-01-10 13:07:23)(Select): serotype replacement;	SR	Australia	Australia (indigenous)		2002-2010	IPD			23vPPV booster after 7vPCV
Pneumococcal disease in South Australia: vaccine success but no time for complacency	Johnson, D. R.; D'Onise, K.; Holland, R. A.; Raupach, J. C.; Koehler, A. P.	BACKGROUND: Trends in age specific and serotype specific incidence rates for invasive pneumococcal disease (IPD) were examined in South Australia 4 years before and 5 years after the commencement of the Australian universal childhood 7 valent pneumococcal conjugate vaccine (7vPCV) program. METHODS: IPD cases were identified by routine enhanced surveillance. IPD serotypes were grouped according to…	2012	2024-03-09	Vaccine	30	12	2206-11-01	22273663	10.1016/j.vaccine.2011.12.119	#349	Johnson 2012	Gabriel Temitope Sunmonu (2024-01-12 14:13:19)(Select): serotype replacement;	SR	Australia	South Australia		2001-2009	IPD	all ages		PCV7									Following the commencement of universal childhood 7vPCV in SA, there was an 81% reduction in IPD caused by 7vPCV serotypes for all ages. At the same time, the rate of IPD caused by non-7vPCV serotypes increased with the highest rise observed in the non-23vPPV serotype group although there was no one serotype that predominated.
Persistent Circulation of Vaccine Serotypes and Serotype Replacement After 5 Years of Infant Immunization With 13-Valent Pneumococcal Conjugate Vaccine in the United Kingdom	Kandasamy, R.; Voysey, M.; Collins, S.; Berbers, G.; Robinson, H.; Noel, I.; Hughes, H.; Ndimah, S.; Gould, K.; Fry, N.; Sheppard, C.; Ladhani, S.; Snape, M. D.; Hinds, J.; Pollard, A. J.	BACKGROUND: Following programmatic introduction of the 13-valent pneumococcal conjugate vaccine (PCV13), there is residual carriage and disease due to PCV13-covered serotypes. METHODS: PCV13-immunized children aged 13-48 months, N = 988, were enrolled between February 2014 and August 2015 ("late PCV13"), and had nasopharyngeal pneumococcal carriage compared with 7-valent pneumococcal conjugate va…	2020	2024-03-28	J Infect Dis	221	8	1361-1370	31004136	10.1093/infdis/jiz178	#357	Kandasamy 2020	Gabriel Temitope Sunmonu (2024-01-12 10:55:39)(Select): serotype replacement;	SR	Europe	UK	1000	2014-2015	pcv13 immunized vs pcv7 immunized	13-48 months	culture, Optochin	PCV7, PCV13									Serotypes 3 and 19A continue to circulate among UK children, 5 years after PCV13 introduction. The absence of PCV13 serotypes carried by adults and the reduction in IPD incidence due to serotypes 1, 3, 6A, 6B, 7F, 9V, 19A, and 23F, however, is consistent with PCV13 use among children providing herd protection for the unvaccinated population. Serotype replacement in IPD has been realized in Englan…
Impact of PCV7 vaccination on nasopharyngeal carriage and antimicrobial resistance among children in Turkey	Kaya Gursoy, B.; Beyazova, U.; Oguz, M. M.; Demirel, F.; Ozkan, S.; Sultan, N.; Nar Otgun, S.	INTRODUCTION: We aimed to evaluate the effects of 7-valent pneumococcal conjugate vaccine on nasopharyngeal carriage of Streptococcus pneumoniae and antibiotic resistance in children in a well-child clinic in a tertiary children's hospital in Turkey. METHODOLOGY: We collected nasopharyngeal (NP) specimens from 557 two-month-old babies before vaccination. After the study population had received PC…	2019	2024-03-31	J Infect Dev Ctries	13	3	227-232	32040452	10.3855/jidc.10833	#365	KayaGursoy 2019	Gabriel Temitope Sunmonu (2024-01-11 11:29:18)(Select): serotype replacement;	SR	Asia	Turkey	537		nasopharyngeal sample of >2months kids		culture, Optochin, Quellung	PCV7									significant decrease in PCV7 serotypes carriage rate after the PCV7 vaccination. and replacement by NVT. Number of siblings and having sibling with older age of five were determined to be significant effective factors for SP colonization presence after vaccination and antibiotic use was negatively associated with pneumococcal carriage but associated with penicillin non-susceptibility
Streptococcus pneumoniae serotypes in Utah adults at the end of the PCV7 era	Kendall, B. A.; Dascomb, K. K.; Mehta, R. R.; Mason, E. O.; Ampofo, K.; Pombo, D. J.; Pavia, A. T.; Byington, C. L.	While heptavalent pneumococcal conjugate vaccine (PCV) has decreased vaccine type invasive pneumococcal disease (IPD) nationwide, rapid serotype replacement and increasing parapneumonic empyema, has been reported in Utah children. The effect of pediatric vaccination on adults in this population is unknown. We identified 117 adults with IPD from the Intermountain Healthcare Central Laboratory betw…	2011	2024-11-15	Vaccine	29	49	9123-06-01	22001280	10.1016/j.vaccine.2011.10.009	#370	Kendall 2011	Gabriel Temitope Sunmonu (2024-01-29 11:21:59)(Included): serotype replacement;	SR	North America	US	117		IPD		culture, Optochin	PCV7, PCV13									PCV7 serotypes were rare in adults (3%) and children (3%). Emerging 13-valent PCV serotypes 3, 7F, and 19A caused the majority of IPD in adults (63%) and children (56%). Fifty-one (84%) adult isolates were serotypes included in 23-valent polysaccharide vaccine and 66% in PCV13.
Limited impact of pneumococcal vaccines on invasive pneumococcal disease in Nunavik (Quebec)	LeMeur, J. B.; Lefebvre, B.; Proulx, J. F.; De Wals, P.	OBJECTIVE: In 2002, a mass immunization campaign using the 23-valent pneumococcal polysaccharide vaccine (PPV23) was carried out in Nunavik to control an outbreak caused by a virulent clone of serotype 1 Streptococcus pneumoniae. At the same time, the 7-valent pneumococcal conjugate vaccine (PCV7) was introduced for routine immunization of infants, replaced by the 10-valent vaccine (PCV10) in 200…	2019	Feb	Can J Public Health	110	1	36-43	30341482	10.17269/s41997-018-0138-2	#422	LeMeur 2019	Gabriel Temitope Sunmonu (2024-01-10 13:39:31)(Select): serotype replacement;	SR	North America	Nunavik Canada		1997-2005	IPD												The 2002 PPV23massimmunizationcampaignmayhavecontributed to control the serotype 1 outbreaks in Nunavik, but its effect was short-lived as IPDs caused by serotypes included in this vaccine continued to occur after 2005. PCV use in children induced important modifications in the epidemiology of IPD, but most of the benefits were eroded by serotype replacement.
Unaltered pneumococcal carriage prevalence due to expansion of non-vaccine types of low invasive potential 8years after vaccine introduction in Stockholm, Sweden	Lindstrand, A.; Galanis, I.; Darenberg, J.; Morfeldt, E.; Naucler, P.; Blennow, M.; Alfv√©n, T.; Henriques-Normark, B.; √ñrtqvist, √Ö	OBJECTIVE: To evaluate the carriage prevalence, serotype distribution, and antibiotic resistance for pneumococcal carriage isolates collected 4-8years after introduction of pneumococcal conjugate vaccines (PCVs) in Stockholm, Sweden, and to identify risk factors for carriage and calculate the invasive disease potential for emerging serotypes. METHODS: Nasopharyngeal aspirates were collected from …	2016	2024-08-31	Vaccine	34	38	4565-4571	27473304	10.1016/j.vaccine.2016.07.031	#433	Lindstrand 2016	Gabriel Temitope Sunmonu (2024-01-12 13:14:27)(Select): serotype replacement;	SR	Europe	Sweden		2011-2015	nasopharyngeal sample of healthy kids	0-5yrs	culture	PCV7, PCV13	11A, 23B, 35F and 21								Non-vaccine types (NVT) dominated (94% by 2015) and the most common serotypes in descending order were 11A, 23B, 35F and 21
Strain characteristics of Streptococcus pneumoniae carriage and invasive disease isolates during a cluster-randomized clinical trial of the 7-valent pneumococcal conjugate vaccine	Lipsitch, M.; O'Neill, K.; Cordy, D.; Bugalter, B.; Trzcinski, K.; Thompson, C. M.; Goldstein, R.; Pelton, S.; Huot, H.; Bouchet, V.; Reid, R.; Santosham, M.; O'Brien, K. L.	Widespread use of 7-valent pneumococcal conjugate vaccine (PCV7) has led to significant reductions in disease while changing pneumococcal population dynamics via herd immunity and serotype replacement. We performed multilocus sequence typing (MLST) on 590 pneumococcal isolates obtained during the American Indian clinical trial of PCV7, in which communities were randomized for eligible children to…	2007	2024-10-15	J Infect Dis	196	8	1221-7	17955441	10.1086/521831	#439	Lipsitch 2007	Gabriel Temitope Sunmonu (2024-01-12 13:42:04)(Select): serotype replacement;	SR	North America	US	590		NP, OM, IPD								most frequent is ST199				Possible capsular switching to create novel ST associations with NVA/NVTs was detected only once. Reductions in VTs and changes in VATs in PCV communities did not show evidence of variation by ST, after accounting for lower vaccine effectiveness against serotype 19F. These observations suggest the hypothesis that the vaccine acts as a “serotype filter”
Pneumococcal lineages associated with serotype replacement and antibiotic resistance in childhood invasive pneumococcal disease in the post-PCV13 era: an international whole-genome sequencing study	Lo, S. W.; Gladstone, R. A.; van Tonder, A. J.; Lees, J. A.; du Plessis, M.; Benisty, R.; Givon-Lavi, N.; Hawkins, P. A.; Cornick, J. E.; Kwambana-Adams, B.; Law, P. Y.; Ho, P. L.; Antonio, M.; Everett, D. B.; Dagan, R.; von Gottberg, A.; Klugman, K. P.; McGee, L.; Breiman, R. F.; Bentley, S. D.	BACKGROUND: Invasive pneumococcal disease remains an important health priority owing to increasing disease incidence caused by pneumococci expressing non-vaccine serotypes. We previously defined 621 Global Pneumococcal Sequence Clusters (GPSCs) by analysing 20‚Äà027 pneumococcal isolates collected worldwide and from previously published genomic data. In this study, we aimed to investigate the pne…	2019	Jul	Lancet Infect Dis	19	7	759-769	31196809	10.1016/s1473-3099(19)30297-x	#446	Lo 2019	Gabriel Temitope Sunmonu (2024-01-12 14:15:21)(Select): serotype replacement;	SR	Asia	Hong Kong, Israel, Malawi, South Africa, The Gambia, and the USA)						PCV7, PCV13								In non-vaccine serotype isolates, we detected significant increases in the prevalence of resistance to penicillin (52 [21%] of 249 vs 169 [29%] of 575, p=0·0016) and erythromycin (three [1%] of 249 vs 65 [11%] of 575, p=0·0031) in the PCV13 period compared with the pre-PCV period.	The five most prevalent serotypes in the PCV13 period varied between countries, with only serotypes 5, 12F, 15B/C, 19A, 33F, and 35B/D common to two or more countries. Serotype replacement was mainly mediated by expansion of non-vaccine serotypes within vaccine-type GPSCs and, to a lesser extent, by increases in non-vaccine-type GPSCs. A globally spreading lineage, GPSC3, expressing invasive sero…
Emergence of a multidrug-resistant and virulent Streptococcus pneumoniae lineage mediates serotype replacement after PCV13: an international whole-genome sequencing study	Lo, S. W.; Mellor, K.; Cohen, R.; Alonso, A. R.; Belman, S.; Kumar, N.; Hawkins, P. A.; Gladstone, R. A.; von Gottberg, A.; Veeraraghavan, B.; Ravikumar, K. L.; Kandasamy, R.; Pollard, S. A. J.; Saha, S. K.; Bigogo, G.; Antonio, M.; Kwambana-Adams, B.; Mirza, S.; Shakoor, S.; Nisar, I.; Cornick, J. E.; Lehmann, D.; Ford, R. L.; Sigauque, B.; Turner, P.; Mo√Øsi, J.; Obaro, S. K.; Dagan, R.; Diawar…	BACKGROUND: Serotype 24F is one of the emerging pneumococcal serotypes after the introduction of pneumococcal conjugate vaccine (PCV). We aimed to identify lineages driving the increase of serotype 24F in France and place these findings into a global context. METHODS: Whole-genome sequencing was performed on a collection of serotype 24F pneumococci from asymptomatic colonisation (n=229) and invas…	2022	Oct	LANCET MICROBE	3	10	e735-e743	35985351	10.1016/s2666-5247(22)00158-6	#447	Lo 2022	Gabriel Temitope Sunmonu (2024-01-29 11:31:42)(Included): serotype replacement;	SR	Europe	France	190+229	2003-2018	IPD+asymptomatic colonisation		Sequencing	PCV7, PCV13		GPSC10 expressed 17 different serotypes, including 3, 6A, 6C, 7B, 10A, 11A, 13, 14, 15B, 15C, 17F, 19A, 19F, 23A, 23B, 23F, and 24F. Only six of these serotypes (serotypes 3, 6A, 14, 19A, 19F, and 23F) are covered by the current PCVs (PCV10 and PCV13)							GPSC10 alone is a challenge for serotype-based vaccine strategy. More systematic investigation to identify lineages like GPSC10 will better inform and improve next-generation preventive strategies against pneumococcal diseases.
Effect of the introduction of pneumococcal conjugate vaccination on invasive pneumococcal disease in The Gambia: a population-based surveillance study	Mackenzie, G. A.; Hill, P. C.; Jeffries, D. J.; Hossain, I.; Uchendu, U.; Ameh, D.; Ndiaye, M.; Adeyemi, O.; Pathirana, J.; Olatunji, Y.; Abatan, B.; Muhammad, B. S.; Fombah, A. E.; Saha, D.; Plumb, I.; Akano, A.; Ebruke, B.; Ideh, R. C.; Kuti, B.; Githua, P.; Olutunde, E.; Ofordile, O.; Green, E.; Usuf, E.; Badji, H.; Ikumapayi, U. N. A.; Manjang, A.; Salaudeen, R.; Nsekpong, E. D.; Jarju, S.; A…	BACKGROUND: Little information is available about the effect of pneumococcal conjugate vaccines (PCVs) in low-income countries. We measured the effect of these vaccines on invasive pneumococcal disease in The Gambia where the 7-valent vaccine (PCV7) was introduced in August, 2009, followed by the 13-valent vaccine (PCV13) in May, 2011. METHODS: We conducted population-based surveillance for invas…	2016	Jun	Lancet Infect Dis	16	6	703-711	26897105	10.1016/s1473-3099(16)00054-2	#467	Mackenzie 2016	Gabriel Temitope Sunmonu (2024-01-10 12:45:00)(Select): serotype replacement;	SR	Africa	The Gambia						PCV7, PCV13									In the 2–4 years age group, the incidence of invasive pneumococcal disease decreased by 56% (95% CI 25–75), from 113 to 49 cases per 100 000, with a 68% (95% CI 39–83) reduction in PCV13 serotypes. The incidence of non-PCV13 serotypes in children aged 2–59 months increased by 47% (–21 to 275) from 28 to 41 per 100 000, with a broad range of serotypes
The impact of the changing pneumococcal national immunisation program among older Australians	Menzies, R.; Stein, A. N.; Booy, R.; Van Buynder, P. G.; Litt, J.; Cripps, A. W.	Australia has a universal infant pneumococcal conjugate vaccination program and until recently a universal pneumococcal polysaccharide vaccine program for non-Indigenous adults aged ‚â•65¬†years and Indigenous adults aged ‚â•50¬†years. We documented the impacts of infant and adult vaccination programs on the epidemiology of invasive pneumococcal disease (IPD) in Indigenous and non-Indigenous adul…	2021	2024-01-22	Vaccine	39	4	720-728	33384189	10.1016/j.vaccine.2020.12.025	#502	Menzies 2021		SR	Australia	Australia		2002-2017	IPD	adults		PCV7, PCV13									serotype replacement is evident for non-PCV serotypes. The adult 23vPPV immunisation program appears to have partially curbed replacement with IPD due to its eleven exclusive serotypes
Serotype replacement and multiple resistance in Streptococcus pneumoniae after the introduction of the conjugate pneumococcal vaccine	Mera, R.; Miller, L. A.; Fritsche, T. R.; Jones, R. N.	BACKGROUND: The pneumococcal conjugate vaccine (PCV7), introduced in February 2000, covered 82% of the U.S. pediatric population in 2005. Changes over time in serogroup prevalence and multidrug-resistance (MR) to antimicrobials were evaluated using the U.S. SENTRY surveillance program. METHODS: The study included 704 U.S. isolates, with equal numbers before (1998-1999) and after the introduction …	2008	Jun	Microb Drug Resist	14	2	101-7	18491947	10.1089/mdr.2008.0782	#503	Mera 2008	Gabriel Temitope Sunmonu (2024-01-12 13:55:33)(Select): Serotype replacement;	SR	North America	US			Multiple Resistance in Streptococcus pneumoniae			PCV7									Although PCV7 serotypes constituted 84% of all MR isolates in the prevaccine era, MR was unchanged in the postvaccine period due to increased prevalence and acquisition of resistance by NV serotypes. MR among invasive isolates did not change over time, but increased among noninvasive NV isolates by 17%.
Herd immunity and serotype replacement 4 years after seven-valent pneumococcal conjugate vaccination in England and Wales: an observational cohort study	Miller, E.; Andrews, N. J.; Waight, P. A.; Slack, M. P.; George, R. C.	BACKGROUND: The seven-valent pneumococcal conjugate vaccine (PCV7) has reduced vaccine-type (VT) invasive pneumococcal disease but increases in non-vaccine-type (NVT) disease have varied between countries. We assess the effect of the PCV7 vaccination on VT and NVT disease in England and Wales. METHODS: The study cohort was the population of England and Wales from July, 2000, to June, 2010. We cal…	2011	Oct	Lancet Infect Dis	11	10	760-8	21621466	10.1016/s1473-3099(11)70090-1	#504	Miller 2011	Gabriel Temitope Sunmonu (2024-01-10 13:49:11)(Select): serotype replacement;	SR	Europe	UK	5809	2000-2010	IPD	all ages		PCV7									VT disease decreased in all age groups, with reductions of 98% in individuals younger than 2 years and 81% in those aged 65 years or older. NVT disease increased by 68% in individuals younger than 2 years and 48% in those aged 65 years or older, giving an overall reduction in invasive pneumococcal disease of 56% in those younger than 2 years and 19% in those aged 65 years or older. After vaccine …
Serotype distribution and antimicrobial susceptibility of Streptococcus pneumoniae strains isolated in Japan after introduction of the routine immunization program	Miyazaki, H.; Shibuya, R.; Midorikawa, N.; Chang, B.; Ohnishi, M.; Matsumoto, T.	Pneumococcal vaccines have reduced the incidences of Streptococcus pneumoniae infections among children and adults, but a relative increase in the prevalence of non-vaccine serotypes has been reported. To follow the changing epidemiology of pneumococcal diseases, capsular serotyping and antimicrobial susceptibility testing was performed on 534 pneumococcal isolates obtained from a hospital in Jap…	2017	Apr	J Infect Chemother	23	4	234-240	28161295	10.1016/j.jiac.2016.12.016	#509	Miyazaki 2017	Gabriel Temitope Sunmonu (2024-01-12 14:52:10)(Select): serotype replacement;	SR	Asia	Japan	534	2014-2016	sputum, bronchial, nasopharyngeal, blood, otorrhea, cerebospinal fluid, pleural fluid,			PPSV23, PCV13		35A, 15A							Our data suggest rapid effects of pneumococcal vaccines and progression of serotype replacement. Besides invasive potential, the increased prevalence of non-vaccine serotypes with highly non-susceptible to penicillin was a concern. Antimicrobial susceptibility testing revealed that 88.9% and 81.0% of serotype 35B was non-susceptible to penicillin and meropenem, respectively, and 89.4% of 15A was …
Serotype-specific effectiveness against pneumococcal carriage and serotype replacement after ten-valent Pneumococcal Conjugate Vaccine (PCV10) introduction in Pakistan	Nisar, M. I.; Jehan, F.; Shahid, S.; Ahmed, S.; Shakoor, S.; Kabir, F.; Hotwani, A.; Muneer, S.; Khalid, F.; Muhammad, S.; Althouse, B. M.; Hu, H.; Whitney, C. G.; Ali, A.; Zaidi, A. K. M.; Omer, S. B.; Iqbal, N.	OBJECTIVE: Pakistan was one of the first South-Asian countries to introduce the ten-valent pneumococcal conjugate vaccine (PCV10) at the national level, using a 3+0 schedule without catchup, in 2013. METHODS: From 2014-18, fifteen children <2 years old were recruited every week in Matiari, Sindh, and nasopharyngeal swabs were collected. The samples were cultured, and pneumococcus was further sero…	2022		PLoS One	17	1	e0262466	35061793	10.1371/journal.pone.0262466	#567	Nisar 2022	Gabriel Temitope Sunmonu (2024-01-12 15:01:28)(Select): serotype replacement;	SR	Asia	Pakistan		2014-2018	nasopharyngeal sample	<2yrs		PCV10									TheemergenceofNVTserotypes, primarily 19A replacing VT serotypes in this rural community, necessitates continuous monitoring of serotypes in the carriage and invasive disease
The impact of private use of PCV7 in 2009 and 2010 on serotypes and antimicrobial resistance of Streptococcus pneumoniae carried by young children in Portugal: Comparison with data obtained since 1996 generating a 15-year study prior to PCV13 introduction	Nunes, S.; F√©lix, S.; Valente, C.; Sim√µes, A. S.; Tavares, D. A.; Almeida, S. T.; Paulo, A. C.; Brito-Av√¥, A.; de Lencastre, H.; S√°-Le√£o, R.	In Portugal, the 7-valent pneumococcal conjugate vaccine (PCV7) was not introduced in the national immunization plan but was commercially available between 2001 and 2010. We studied serotype distribution and antibiotic susceptibility of Streptococcus pneumoniae carried by children in 2009 and 2010. Vaccination with PCV7 was extracted from children's immunization bulletins and information on recen…	2016	2024-03-29	Vaccine	34	14	1648-56	26920470	10.1016/j.vaccine.2016.02.045	#568	Nunes 2016	Gabriel Temitope Sunmonu (2024-01-12 13:20:54)(Select): serotype replacement;	SR	Europe	Portugal		1996–1999, 2001–2003 2006–2007, 2009–2010	nasopharyngeal sample	<6yr		PCV7		carriage of serotype 6A was <1%, indicating a major decline after 2007 (. Non-vaccine serotypes increased and serotype 6C became the most frequently carried serotype in 2010						. Highlevel resistance to penicillin (MIC ≥2 mg/L) showed a decreasing trend, whereas resistance to both penicillin and erythromycin increased and was detected in 15–20% of all isolates in 2009–2010, most of which were non-vaccine serotypes	widespread private use of PCV7 has impacted on colonization leading to near elimination of all PCV7 serotypes except for serotype 19F
Impact of the pneumococcal conjugate vaccine on serotype distribution and susceptibility trends of pediatric non-invasive Streptococcus pneumoniae isolates in Tokai, Japan over a 5-year period	Okade, H.; Funatsu, T.; Eto, M.; Furuya, Y.; Mizunaga, S.; Nomura, N.; Mitsuyama, J.; Yamagishi, Y.; Mikamo, H.	Introduction of the 7-valent pneumococcal conjugate vaccine (PCV7) in February 2010 markedly reduced the burden of invasive pneumococcal disease (IPD) and changed serotype distribution in Japan. We investigated the serotype distribution and susceptibility trends of non-invasive Streptococcus pneumoniae isolates collected from pediatric patients. A total of 564 pneumococcal isolates were collected…	2014	Jul	J Infect Chemother	20	7	423-8	24802765	10.1016/j.jiac.2014.03.010	#580	Okade 2014	Gabriel Temitope Sunmonu (2024-01-12 09:37:30)(Select): serotype replacement;	SR	Asia	Japan	564		nasal discharge, throat swab, ear discharge, and sputum	0-15yrs	Vitek	PCV7, PCV13
Similar impact and replacement disease after pneumococcal conjugate vaccine introduction in hospitalised children with invasive pneumococcal disease in Europe and North America	Palmu, A. A.; De Wals, P.; Toropainen, M.; Ladhani, S. N.; Deceuninck, G.; Knol, M. J.; Sanders, E. A. M.; Miller, E.	High incidence of childhood invasive pneumococcal disease (IPD) in the US declined steeply after 7-valent pneumococcal conjugate vaccine (PCV7) introduction, outweighing reductions observed elsewhere. We re-analysed aggregate published data and compared pre- and post-PCV IPD-incidence in different countries to explore PCV impact on hospitalised and outpatient IPD separately. The proportion of hos…	2021	2024-03-12	Vaccine	39	11	1551-1555	33610373	10.1016/j.vaccine.2021.01.070	#593	Palmu 2021	Gabriel Temitope Sunmonu (2024-01-12 13:43:50)(Select): serotype replacement;	SR	Europe, North America	Europe/North America			IPD			PCV7, PCV10, PCV13
Invasive pneumococcal diseases in children and adults before and after introduction of the 10-valent pneumococcal conjugate vaccine into the Austrian national immunization program	Richter, L.; Schmid, D.; Kanitz, E. E.; Zwazl, I.; P√∂llabauer, E.; Jasinska, J.; Burgmann, H.; Kundi, M.; Wiedermann, U.	BACKGROUND: In February 2012 the ten-valent pneumococcal conjugate vaccine (PCV10) with a 2+1 doses schedule (3, 5, 12 or 14 months of age) without catch-up vaccination was introduced in Austria. We assessed direct and indirect vaccine effects on invasive pneumococcal disease (IPD) by a population-based intervention study. METHODS: The study period was divided into pre- (2009-2011) and post-perio…	2019		PLoS One	14	1	e0210081	30629620	10.1371/journal.pone.0210081	#647	Richter 2019	Gabriel Temitope Sunmonu (2024-01-10 12:25:07)(Select): serotype replacement;	SR	Australia	Austria				<5yrs		PCV10
Changes in pneumococcal serotypes and antibiotypes carried by vaccinated and unvaccinated day-care centre attendees in Portugal, a country with widespread use of the seven-valent pneumococcal conjugate vaccine	Sá-Leão, R., Nunes, S., Brito-Avô, A., Frazão, N., Simões, A. S., Crisóstomo, M. I., Paulo, A. C., Saldanha, J., Santos-Sanches, I., de Lencastre, H.	The seven-valent pneumococcal conjugate vaccine (PCV7) has been available in Portugal since June 2001, but is not included in the National Vaccination Plan. Its impact on colonization is unknown. A point-prevalence study to evaluate PCV7 usage was carried out in 2006 among day-care centre attendees from the Lisbon area. Pneumococcal carriage rates, serotypes, and antibiotypes were determined and …	2009	Nov	Clin Microbiol Infect	15	11	1002-7	19392883	10.1111/j.1469-0691.2009.02775.x	#667	Sá-Leão 2009	Gabriel Temitope Sunmonu (2024-01-09 13:51:20)(Select): serotype replacement;	SR	Europe	Portugal			nasopharyngeal sample	4months - 6 yrs	PCR	PCV7		All VT decreased in abundance from 2001 to 2006. Although NVT, as a whole, increased in abundance, replacing VT, analysis by individual serotype showed different dynamics. In particular, significant increases were observed for serotypes 6C, 7F, 16F, 21, 23A and 29						Rates of resistance to penicillin, erythromycin, clindamycin and tetracycline remained stable due to significant increases in intermediate resistance to penicillin (from 5.5% to 17.8%), erythromycin (from 9.2% to 21.8%), clindamycin (from 6.4% to 19.3%) and tetracycline (from 8.3% to 15.8%) among NVT. Whereas in 2001 resistance among NVT was mostly associated with serotype 19A and NT strains, in …	Carriage of pneumococci was high and comparable: 64.9% in 2001 and 68.7% in 2006. VT decreased from 53.1% of all pneumococcal isolates obtained in 2001 to 11.2% in 2006 (p <0.001); NVT increased from 46.9% in 2001 to 88.8% in 2006
Serotype replacement of Streptococcus pneumoniae due to seven-valent pneumococcal conjugate vaccine in Japan	Sakata, H.; Sato, Y.; Toyonaga, Y.; Hanaki, H.	BACKGROUND: This study examined the trends for the serotypes of S. pneumoniae that have caused infections before (2010) and after (2012) the introduction of PCV-7 in Japan. METHODS: We examined 458 strains of Streptococcus pneumoniae obtained from 22 pediatric institutions throughout Japan from January to June 2010 (immediately after the introduction of the seven-valent pneumococcal conjugate vac…	2018	Jan	Pediatr Int	60	1	52-56	28779495	10.1111/ped.13386	#670	Sakata 2018	Gabriel Temitope Sunmonu (2024-01-12 13:48:58)(Select): Serotype replacement;	SR	Asia	Japan	458	2010, 2012	IPD	0-14 yrs		PCV 7	in the 2010 most frequent strains were 19F (17.3%), followed by 6B (16.8%), and 23F (15.1%).	in the 2012 most frequent strains were 6C (10.0%), followed by 19F (9.7%), 15A (8.9%) and 15B (8.9%),							The increased use of PCV-7 led to decreases in the serotypes contained in PCV-13 and increases in the serotypes not contained in PCV-13, suggesting serotype replacement.
Invasive Pneumococcal Disease in Latvia in PCV10 Vaccination Era, 2012-2018	Savrasova, L.; Krumina, A.; Cupeca, H.; Zeltina, I.; Villerusha, A.; Grope, I.; Viksna, L.; Dimina, E.; Balasegaram, S.	In 2010 in Latvia, invasive pneumococcal disease (IPD) became a cause for concern and vaccination of infants with four doses of 7-valent pneumococcal conjugate vaccine (PCV7) commenced. In 2012, 10-valent pneumococcal conjugate vaccine (PCV10) (three doses at 2, 4, and 12-15 month of age) vaccination was introduced. We described incidence and serotype distribution of IPD in Latvia and investigate…	2021		Front Pediatr	9		532489	34692599	10.3389/fped.2021.532489	#686	Savrasova 2021	Gabriel Temitope Sunmonu (2024-01-10 12:20:56)(Select): serotype replacement;	SR	Europe	Latvia		2012-2018	IPD		culture, Quellung	PCV10									PCV10 vaccine serotypes were the most prevalent in IPD cases up to 2015 with a decreasing trend from 50% (20/40) in 2012 to 19% (14/74) in 2018. PCV23nonPCV13 vaccine serotypes had an increasing trend and rose from 18% (7/40) to 34% (25/74). Non-Vaccine serotypes had an increasing trend and rose from 13% (5/40) to 27% (20/74)
The Genomics of Streptococcus Pneumoniae Carriage Isolates from UK Children and Their Household Contacts, Pre-PCV7 to Post-PCV13	Sheppard, C. L.; Groves, N.; Andrews, N.; Litt, D. J.; Fry, N. K.; Southern, J.; Miller, E.	We used whole genome sequencing (WGS) analysis to investigate the population structure of 877 Streptococcus pneumoniae isolates from five carriage studies from 2002 (N = 346), 2010 (N = 127), 2013 (N = 153), 2016 (N = 187) and 2018 (N = 64) in UK households which covers the period pre-PCV7 to post-PCV13 implementation. The genomic lineages seen in the population were determined using multi-locus …	2019	2024-09-06	Genes (Basel)	10	9		31500179	10.3390/genes10090687	#704	Sheppard 2019	Gabriel Temitope Sunmonu (2024-01-12 15:08:55)(Select): serotype replacement;	SR	Europe	UK			nasopharyngeal sample		Sequencing	PCV7, PCV13									A small number of lineages persisted throughout, associated with both non-vaccine andvaccinetypes(suchasST199), or that could be an example of serotype switching from vaccine to non-vaccine types (ST177). Serotype 3 persisted throughout the study years, represented by ST180 and Global Pneumococcal Sequencing Cluster (GPSC) 12
Serotype distribution of Streptococcus pneumoniae isolated from adult respiratory tract infections in nationwide Japanese surveillances from 2006 to 2014	Shoji, H.; Maeda, M.; Takuma, T.; Niki, Y.	BACKGROUND AND OBJECTIVE: Reports on the efficacy of pneumococcal conjugate vaccines (PCVs) have been received from many countries. However, in countries where the 7-valent PCV (PCV7) and 13-valent PCV (PCV13) were introduced, overall coverage of the serotypes by the vaccine gradually decreased due to pneumococcal serotype replacement. The aim of this study is to assess the distribution of pneumo…	2017	Aug	J Infect Chemother	23	8	538-544	28623109	10.1016/j.jiac.2017.05.003	#709	Shoji 2017	Gabriel Temitope Sunmonu (2024-01-12 14:54:25)(Select): serotype replacement;	SR	Asia	Japan	1086	2006-2014	IPD		culture, Quellung	PCV13									the coverage rate of PCV7 tended to gradually decrease. Particularly, serotypes 6B and 19F of penicillin non-susceptible strains decreased. On the other hand, serotypes 19A and 15A of penicillin non-susceptible strains increased. However, coverage by PCV13 of penicillin-resistant S. pneumoniae (PRSP) (penicillin G minimum inhibitory concentration 2 mg/mL) remained high
Pneumococcal carriage in children and their household contacts six years after introduction of the 13-valent pneumococcal conjugate vaccine in England	Southern, J.; Andrews, N.; Sandu, P.; Sheppard, C. L.; Waight, P. A.; Fry, N. K.; Van Hoek, A. J.; Miller, E.	BACKGROUND: In April 2010, 13-valent pneumococcal conjugate vaccine (PCV13) replaced PCV7 in the infant immunisation schedule in England and Wales. Despite limited serotype replacement in invasive pneumococcal disease (IPD) during the first four post-PCV13 years, non-vaccine type (NVT) IPD increased substantially in 2014/15. We undertook a carriage study in 2015/16 to help understand the reasons …	2018		PLoS One	13	5	e0195799	29799839	10.1371/journal.pone.0195799	#722	Southern 2018	Gabriel Temitope Sunmonu (2024-01-12 10:53:06)(Select): serotype replacement;	SR	Europe	England			nasopharyngeal sample of healthy kids	1-5 yrs	sequencing	PCV13									continuing evolution in carried NVTs six years after PCV13 introduction which, in addition to being vaccine-driven, could also reflect natural secular changes in certain NVTs. Elimination of carriage and disease due to serotypes 3 and 19A may not be achieved by PCV13.
Prompt effect of replacing the 7-valent pneumococcal conjugate vaccine with the 13-valent vaccine on the epidemiology of invasive pneumococcal disease in Norway	Steens, A.; Bergsaker, M. A.; Aaberge, I. S.; R√∏nning, K.; Vestrheim, D. F.	The introduction of the 7-valent pneumococcal conjugate vaccine (PCV7) in the childhood immunisation programme in Norway in 2006 substantially decreased the incidence of vaccine-type (VT) invasive pneumococcal disease (IPD) in all age groups. Additionally, a slight increase in the non-vaccine (NVT) serotype IPD incidence (serotype replacement) was observed. After replacing PCV7 with PCV13 in 2011…	2013	2024-12-16	Vaccine	31	52	6232-08-01	24176490	10.1016/j.vaccine.2013.10.032	#728	Steens 2013	Gabriel Temitope Sunmonu (2024-01-12 14:43:03)(Select): serotype replacement;	SR	Europe	Norway		2004-2012	IPD	all ages	Quellung	PCV7, PCV13									The incidence of VT-IPD decreased in the targeted (<5 years) and non-targeted (≥5) age groups since PCV7 introduction and further decreased after the replacement with PCV13. Only two cases of vaccine failure were identified. The incidence of some NVT, specifically serotypes 23B and 15A, increased after PCV13 introduction.
Nationwide population-based surveillance of invasive pneumococcal disease in Japanese children: Effects of the seven-valent pneumococcal conjugate vaccine	Suga, S.; Chang, B.; Asada, K.; Akeda, H.; Nishi, J.; Okada, K.; Wakiguchi, H.; Maeda, A.; Oda, M.; Ishiwada, N.; Saitoh, A.; Oishi, T.; Hosoya, M.; Togashi, T.; Oishi, K.; Ihara, T.	BACKGROUND: In Japan, the seven-valent pneumococcal conjugate vaccine (PCV7) was introduced in 2010. PCV13 has replaced PCV7 since November 2013. METHODS: The effectiveness of PCV7 in protecting against invasive pneumococcal disease (IPD) in children aged <5 years was evaluated in a nationwide active population-based surveillance of IPD in 2008-2013 in 10 prefectures in Japan. RESULTS: 1181 cases…	2015	2024-11-09	Vaccine	33	45	6054-60	26235372	10.1016/j.vaccine.2015.07.069	#734	Suga 2015	Gabriel Temitope Sunmonu (2024-01-12 10:24:15)(Select): serotype replacement;	SR	Asia	Japan		2008-2013	IPD	0-4yrs	Quellung	PCV7, PCV13									98% decline in IPD incidence caused by PCV7 serotypes in children aged <5 years and serotype replacement after PCV7 introduction.
Longitudinal investigation¬†of nasopharyngeal pneumococcal carriage in early¬†childhood: The PATCH birth cohort study	Tsai, M. H.; Liao, S. L.; Chiu, C. Y.; Shih, H. J.; Hua, M. C.; Yao, T. C.; Lai, S. H.; Yeh, K. W.; Chen, L. C.; Chang, Y. J.; Huang, J. L.	Streptococcus pneumoniae is a common cause of infectious diseases such as pneumonia and sepsis. Its colonization is thought to be the first step in the development of invasive pneumococcal diseases. This study aimed to investigate pneumococcal colonization patterns in early childhood. A longitudinal birth cohort study was conducted for investigating nasopharyngeal colonized pneumococci at 1, 6, 1…	2020		PLoS One	15	8	e0237871	32817720	10.1371/journal.pone.0237871	#751	Tsai 2020	Gabriel Temitope Sunmonu (2024-01-12 10:00:17)(Select): serotype replacement;	SR	Asia	Taiwan			nasopharyngeal sample of healthy kids	1month - 3yrs	Quellung, PCR	PCV7, PCV13		non-PCV13 - 22F, 23A, 34, 35B							under conditional PCV13 vaccination, the replacement of serotypes from PCV13to non-PCV13 serotypes might be found along with the evolution of pneumococcal antibiotic susceptibility.
Postvaccination increase in serotype 19A pneumococcal disease in Norway is driven by expansion of penicillin-susceptible strains of the ST199 complex	Vestrheim, D. F.; Steinbakk, M.; Aaberge, I. S.; Caugant, D. A.	Serotype replacement in invasive pneumococcal disease has been observed after widespread use of the 7-valent pneumococcal conjugate vaccine (PCV7). Replacement is dominated by penicillin-nonsusceptible serotype 19A in several countries. Antibiotic selection pressure has been proposed to interact with immunization, leading to rapid replacement. In Norway, where prescription of antibiotics is limit…	2012	Mar	Clin Vaccine Immunol	19	3	443-5	22237889	10.1128/cvi.05563-11	#766	Vestrheim 2012	Gabriel Temitope Sunmonu (2024-01-12 14:36:38)(Select): serotype replacement;	SR	Europe	Norway			IPD		Quellung	PCV7									Serotype replacement in invasive pneumococcal disease has been observed after widespread use of the 7-valent pneumococcal conjugate vaccine (PCV7). Replacement is dominated by penicillin-nonsusceptible serotype 19A in several countries.
Pneumococcal carriage in children in Ulaanbaatar, Mongolia before and one year after the introduction of the 13-valent pneumococcal conjugate vaccine	von Mollendorf, C.; Dunne, E. M.; La Vincente, S.; Ulziibayar, M.; Suuri, B.; Luvsantseren, D.; Narangerel, D.; Ortika, B. D.; Pell, C. L.; Nation, M. L.; Alamrousi, A.; Hinds, J.; Demberelsuren, S.; Nguyen, C.; Mungun, T.; Mulholland, E. K.; Satzke, C.	BACKGROUND: Nasopharyngeal carriage of Streptococcus pneumoniae precedes disease, is the source of pneumococcal community spread, and the mechanism for herd protection provided by pneumococcal conjugate vaccines (PCVs). There are few PCV impact studies in low- and middle-income countries, particularly in Asia. In 2016, Mongolia introduced the 13-valent PCV (PCV13) in a phased manner using a 2‚ÄØ+…	2019	2024-07-09	Vaccine	37	30	4068-4075	31174939	10.1016/j.vaccine.2019.05.078	#771	vonMollendorf 2019	Gabriel Temitope Sunmonu (2024-01-12 14:04:20)(Select): Serotype replacement;	SR	Asia	Mongolia			nasopharyngeal sample	5 - 8 weeks 12-23months	PCR, DNA microarray	PCV13									The reductions in PCV13 serotype carriage are likely to result in reductions in pneumococcal disease including indirect effects. Increases in non-PCV13 serotypes require further monitoring.
Effect of the 13-valent pneumococcal conjugate vaccine on invasive pneumococcal disease in England and Wales 4 years after its introduction: an observational cohort study	Waight, P. A.; Andrews, N. J.; Ladhani, S. N.; Sheppard, C. L.; Slack, M. P.; Miller, E.	BACKGROUND: The 13-valent pneumococcal conjugate vaccine (PCV13) protects against key serotypes that increased after routine immunisation with the seven-valent vaccine (PCV7), but its potential for herd protection and serotype replacement is uncertain. The aim of this study was to analyse the effect of the 13-valent pneumococcal conjugate vaccine on invasive pneumococcal disease in England and Wa…	2015	May	Lancet Infect Dis	15	5	535-43	25801458	10.1016/s1473-3099(15)70044-7	#774	Waight 2015	Gabriel Temitope Sunmonu (2024-01-10 12:42:01)(Select): serotype replacement;	SR	Europe	England and Wales			IPD			PCV7, PCV13									the overall incidence of invasive pneumococcal disease by more than 50%. The herd protection induced by PCV7 is continuing, and similar indirect protection is occurring from the additional serotypes covered by PCV13. There is, however, evidence of increasing invasive pneumococcal disease due to non-PCV13 serotypes, particularly in children younger than 5 years in 2014.
Differences in the Impact of Pneumococcal Serotype Replacement in Individuals With and Without Underlying Medical Conditions	Weinberger, D. M.; Warren, J. L.; Dalby, T.; Shapiro, E. D.; Valentiner-Branth, P.; Slotved, H. C.; Harboe, Z. B.	BACKGROUND: Pneumococcal conjugate vaccines (PCVs) have had a well-documented impact on the incidence of invasive pneumococcal disease (IPD). However, declines in IPD due to vaccine-targeted serotypes have been partially offset by increases in IPD due to nonvaccine serotypes (NVTs). The goal of this study was to quantify serotype-specific changes in the incidence of IPD that occurred in different…	2019	2024-06-18	Clin Infect Dis	69	1	100-106	30321313	10.1093/cid/ciy875	#796	Weinberger 2019	Gabriel Temitope Sunmonu (2024-01-10 11:20:21)(Select): serotype replacement;	SR	Europe	Denmark			IPD with underlying medical conditions	all ages		PCV7, PCV13									There were clear and substantial declines in the incidence of VT-IPD following the introduction of PCVs in children, as well as smaller but substantial increases in the incidence of NVTIPD
Serotype replacement and an increase in non-encapsulated isolates among community-acquired infections of Streptococcus pneumoniae during post-vaccine era in Japan	Yokota, S. I.; Tsukamoto, N.; Sato, T.; Ohkoshi, Y.; Yamamoto, S.; Ogasawara, N.	OBJECTIVES: It is feared that the serotype replacement of Streptococcus pneumoniae occurred by the introduction of pneumococcal vaccines as periodical inoculation leads to reduced efficacy of the approved vaccines and altered antimicrobial susceptibility. METHODS: We determined serotypes of 351 S. pneumoniae isolates collected at a commercial clinical laboratory in Hokkaido prefecture, Japan, fro…	2023	Sep	IJID Reg	8		105-110	37554357	10.1016/j.ijregi.2023.07.002	#822	Yokota 2023	Gabriel Temitope Sunmonu (2024-01-12 13:58:10)(Select): Serotype replacement;	SR	Asia	Japan	351	2018-2019			PCR			Among the non-vaccine serotypes, 15A, 23A, 6C, and 35B are the top four detected in the post-vaccine era in Japan of these, 15A, 23A, and 35B show low susceptibility to penicillin G							The progression of serotype replacement in non-invasive pneumococcal infections has occurred dur- ing the post-vaccine era in Japan, and non-encapsulated isolates, such as NCC, have increased. Antimicrobial susceptibility is not worsened.
The Molecular Epidemiology of Pneumococcal Strains Isolated from the Nasopharynx of Preschool Children 3 Years after the Introduction of the PCV Vaccination Program in Poland	Kielbik, K.; Grywalska, E.; Glowniak, A.; Mielnik-Niedzielska, G.; Korona-Glowniak, I.	The genetic mechanisms of resistance, clonal composition, and the occurrence of pili were analyzed in 39 pneumococcal strains isolated from healthy children in the southeastern region of Poland. Strains with resistance to combinations of erythromycin, clindamycin, and tetracycline were found in clonal groups (CGs) related to Tennessee 23F-4 and Taiwan 19F-14 clones. Capsular switching possibly oc…	2023		International Journal of Molecular Sciences	24	9			10.3390/ijms24097883	#911	Kielbik 2023	Gabriel Temitope Sunmonu (2024-01-12 15:11:16)(Select): serotype replacement;	SR	Europe	Poland	35		nasopharyngeal sample of healthy kids	1-6 yrs	culture							Tn6002, Tn916, Tn2009 MEGA	ermB, tetM, mefE		nasopharyngeal carriage in children is an important reservoir for the selection and spreading of new drug-resistant pneumococcal clones in the community after the elimination of vaccine serotypes
Changes in the pneumococcal vaccine serotypes in adult noninvasive pneumonia after the introduction of pneumococcal conjugate vaccination for children	Takeda, H.; Sato, C.; Bin, C.; Nishidzuka, M.; Watanabe, M.; Yamamoto, T.; Suzuki, H.; Oishi, K.; Tsuchida, F.	Context: Although the incidence of invasive pneumococcal infections in children has decreased since the introduction of pneumococcal conjugate vaccines (PCVs), the appearance of serotype replacements has continued to increase. Aims: We examined the frequency of serotype replacements in adult cases of pneumococcal pneumonia. Furthermore, the transition in the coverage of vaccine serotypes (VTs) to…	2019		Journal of Global Infectious Diseases	11	1	30-35		10.4103/jgid.jgid_167_17	#1165	Takeda 2019	Gabriel Temitope Sunmonu (2024-01-09 14:20:07)(Select): serotype replacement;	SR	Asia	Japan	303	2006-2015	noninvasive pneumococcal pneumonia	adults	Quellung	PCV7, PCV13, PPSV23		The 14 pneumonia-related deaths included two cases of serotypes 6B and 35B and one each of serotypes 6A, 6C, 9A, 9V, 15C, 19A, 19F, 23F, 37, and 38. Among these cases, six involved the VT serotypes and eight involved the NVT serotypes.							The frequency of NVTs in adult pneumococcal pneumonia increased in 2013, with the frequency exceeding that of the vaccine forms in 2015
The impact of serotype-specific vaccination on phylodynamic parameters of Streptococcus pneumoniae and the pneumococcal pan-genome	Azarian, T.; Grant, L.R.; Arnold, B.J.; Hammitt, L.L.; Reid, R.; Santosham, M.; Weatherholtz, R.; Goklish, N.; Thompson, C.M.; Bentley, S.D.; O‚ÄôBrien, K.L.; Hanage, W.P.; Lipsitch, M.	In the United States, the introduction of the heptavalent pneumococcal conjugate vaccine (PCV) largely eliminated vaccine serotypes (VT); non-vaccine serotypes (NVT) subsequently increased in carriage and disease. Vaccination also disrupts the composition of the pneumococcal pangenome, which includes mobile genetic elements and polymorphic non-capsular antigens important for virulence, transmissi…	2018		PLoS Pathogens	14	4			10.1371/journal.ppat.1006966	#1185	Azarian 2018	Gabriel Temitope Sunmonu (2024-01-10 14:53:37)(Select): serotype replacement;	SR	North America	US	937	1998-2012	carriage isolates		Sequencing	PCV7, PCV13									There was clonal expansion of the NVT post-PCV7
The herd effects of infant PCV7/PCV13 sequential implementation on adult invasive pneumococcal disease, six years post implementation; a nationwide study in Israel	Regev-Yochay, G.; Katzir, M.; Strahilevitz, J.; Rahav, G.; Finn, T.; Miron, D.; Maor, Y.; Chazan, B.; Schindler, Y.; Dagan, R.	Background Introduction of pneumococcal conjugate vaccine (PCV) has nearly eliminated vaccine-type (VT) invasive pneumococcal disease (IPD) in children, yet the reported resulting reduction of adult IPD is variable. We present the indirect impact of sequential PCV7/PCV13 implementation in Israel on adult IPD. Methods An ongoing nationwide active surveillance was initiated on July 2009 when PCV7 w…	2017		Vaccine	35	18	2449-2456		10.1016/j.vaccine.2017.03.031	#1322	Regev-Yochay 2017	Gabriel Temitope Sunmonu (2024-01-12 13:24:13)(Select): serotype replacement;	SR	Asia	Israel	2579	2009-2015	IPD	adults	Quellung	PCV7, PCV13									continued reduction in PCV13-VT-IPD, overall IPD was stable during the last two years due to serotype replacement.
Clinical burden of pneumonia, meningitis and septicemia in Norway 2 years after 7-valent pneumococcal conjugate vaccine introduction	Munson, S.; Gray, S.; Raluy Callado, M.; Lambrelli, D.; Wasiak, R.; Eriksson, D.	Aims: This population-based, retrospective study quantified the rates of all-cause and pneumococcal pneumonia, meningitis and septicemia in Norway from 2008 to 2009 and determined the proportions of cases caused by pneumococcal vaccine serotypes. Methods: Data on patients with all-cause and pneumococcal pneumonia, meningitis and septicemia were obtained from the Norwegian Patient Registry, which …	2015		Scandinavian Journal of Public Health	43	6	657-666		10.1177/1403494815581695	#1413	Munson 2015	Gabriel Temitope Sunmonu (2024-01-09 15:24:56)(Select): serotype replacement;	SR	Europe	Norway		2008-2009	IPD	all ages		PCV7									Pneumococcal pneumonia, meningitis and septicemia caused by serotypes included in the 7-valent pneumococcal conjugate vaccine decreased substantially during the study period, with corresponding serotype replacement by non-7-valent pneumococcal conjugate vaccine serotypes
Changes in molecular epidemiology of Streptococcus Pneumoniae causing meningitis following introduction of pneumococcal conjugate vaccination in England and Wales	Pichon, B.; Ladhani, S.N.; Slack, M.P.E.; Segonds-Pichon, A.; Andrews, N.J.; Waight, P.A.; Miller, E.; George, R.	The introduction of the 7-valent pneumococcal conjugate vaccine (PCV7) in September 2006 has markedly reduced the burden of invasive pneumococcal disease (IPD) including meningitis in England and Wales. This study examined changes in the molecular epidemiology of pneumococcal isolates causing meningitis from July 2004 to June 2009. The Health Protection Agency conducts enhanced pneumococcal surve…	2013		Journal of Clinical Microbiology	51	3	820-827		10.1128/JCM.01917-12	#1538	Pichon 2013	Gabriel Temitope Sunmonu (2024-01-29 11:37:03)(Included): serotype replacement;	SR	Europe	England and Wales		2004-2009	IPD	children	culture, Quellung	PCV7									STs commonly associated with PCV7 serotypes declined following PCV implementation, especially ST124's serotype 14. Replacement disease following PCV7 introduction was mainly due to serotypes 1, 3, 7F, 19A, 22F, and 33F through clonal expansion. A single instance of possible capsule switching was identified where one ST4327 clone expressed a serotype 14 capsule in 2005 and a serotype 28A capsule i…
Impact of pneumococcal vaccination in Denmark during the first 3 years after PCV introduction in the childhood immunization programme	Ingels, H.; Rasmussen, J.; Andersen, P.H.; Harboe, Z.B.; Glismann, S.; Konradsen, H.; Hoffmann, S.; Valentiner-Branth, P.; Lambertsen, L.	Background and aims: The 7-valent pneumococcal conjugate vaccine (PCV7) was introduced in Denmark in October 2007 in a 2. +. 1 schedule with a catch-up programme for children up to 17 months of age. To assess the impact of PCV we evaluated on the whole population: (1) direct and indirect effects on incidence of invasive pneumococcal disease (IPD), (2) changes in pneumococcal serotype distribution…	2012		Vaccine	30	26	3944-3950		10.1016/j.vaccine.2012.03.060	#1604	Ingels 2012	Gabriel Temitope Sunmonu (2024-01-12 09:35:42)(Select): serotype replacement;	SR	Europe	Denmark		2000-2010	IPD	all ages	Quellung	PCV7		In the PCV period the 6 predominant NVTs in the overall population were 1, 7F, 6A, 19A, 3, 8 and 22F, however, a significant increase in incidence was only observed for 7F and 19A in the overall population.							decline in incidence in IPD in both vaccinated and non-vaccinated age groups and a minor but statistically significant increase in incidence of IPD due to NVTs in both vaccinated and non-vaccinated groups with predominance of serotypes covered by higher valence pneumococcal conjugate vaccines. significant increase in NVT-IPD in almost all age groups suggesting first signs of disease caused by ser…
Genetic background of Cambodian pneumococcal carriage isolates following pneumococcal conjugate vaccine 13	Belman, S; Soeng, S; Soputhy, C; Gladstone, R; Hawkins, PA; Breiman, RF; McGee, L; Bentley, SD; Lo, SW; Turner, P	Streptococcus pneumoniae (the pneumococcus) is a leading cause of childhood mortality globally and in Cambodia. It is com-mensal in the human nasopharynx, occasionally resulting in invasive disease. Monitoring population genetic shifts, charac-terized by lineage and serotype expansions, as well as antimicrobial-resistance (AMR) patterns is crucial for assessing and predicting the impact of vaccin…	2022		MICROBIAL GENOMICS	8	6		WOS:000826471700001	10.1099/mgen.0.000837	#2696	Belman 2022	Gabriel Temitope Sunmonu (2024-01-10 12:04:34)(Select): serotype replacement;	SR	Asia	Cambodia		2013-2017	nasopharyngeal sample of healthy kids	>5 yrs children	Culture, Sequencing	PCV13		Following PCV13 implementation in Cambodia, we saw expansions of non- vaccine type (NVT) serotypes 23A (GPSC626), 34 (GPSC45) and 6D (GPSC16).					ermB, tet, mefA, cat	Penicillin, Tetracycline, Erythromycin, Chloramphenicol, Co-trimoxazole	The implementation of PCV13 in Cambodia has resulted in NVT serotype expansion reflected in the carriage population and driven by specific genetic backgrounds
Use of Multiplex Quantitative PCR To Evaluate the Impact of Pneumococcal Conjugate Vaccine on Nasopharyngeal Pneumococcal Colonization in African Children	Olwagen, CP; Adrian, PV; Nunes, MC; Groome, MJ; Cotton, MF; Violari, A; Madhi, SA	Pneumococcal conjugate vaccine (PCV) immunization of children induces shifts in colonizing pneumococcal serotypes. This study evaluated the effect of infant vaccination with 7-valent PCV (PCV7) on vaccine serotype (VT) colonization and whether the increase in nonvaccine serotype (NVT) was due to either unmasking of previously low-density-colonizing serotypes or increase in acquisition of NVT. A m…	2017		MSPHERE	2	6		WOS:000417000900024	10.1128/mSphere.00404-17	#2899	Olwagen 2017	Gabriel Temitope Sunmonu (2024-01-09 11:46:17)(Select): serotype replacement;	SR	Africa	South Africa			nasopharyngeal sample	9 month, 16month	PCR	PCV7		Serotype 19A was primarily responsible for the higher NVT carriage among PCV vaccinees. the density of serotype 19A colonization was higher in PCV-vaccinated groups than in PCV-unvaccinated groups							Molecular qPCR showed both serotype replacement and unmasking to be the cause for the increase in NVT colonization in PCV7-vaccinated children, as some serotypes were associated with an absolute increase in colonization (replacement), while others were associated with an increase in detection (unmasking).
Comparison of early effects of pneumococcal conjugate vaccines: PCV7, PCV10 and PCV13 on <i>Streptococcus pneumoniae</i> nasopharyngeal carriage in a population based study; The Palestinian-Israeli Collaborative Research (PICR)	Abu Seir, R; Azmi, K; Hamdan, A; Namouz, H; Jaar, F; Jaber, H; Rubin, C; Doron, D; Rahav, G; Abdeen, Z; Regev-Yochay, G	BackgroundPneumococcal conjugate vaccines (PCVs), PCV10 and PCV13, are currently used in different countries. We have previously reported the effectiveness of PCV7, following its introduction in Israel and before PCVs were introduced in Palestine. Here, we extended the study and compared the initial impact of PCV10 to that of PCV7/13.MethodsFour cross-sectional surveys of S. pneumoniae carriage a…	2018		PLOS ONE	13	11		WOS:000449909200026	10.1371/journal.pone.0206927	#3127	AbuSeir 2018	Gabriel Temitope Sunmonu (2024-01-09 15:53:25)(Select): serotype replacement;	SR	Asia	Palestine-Israel		2009-2014	nasopharyngeal sample of healthy kids	<5yrs	Quellung, PCR	PCV7, PCV10, PCV13		In the pre-vaccine era, VT7/VT13 strains consisted 47.0%/62.0% and 41.2%/54.8% of pneumococci in EJ andPA,respectively. A 48.6% and 53.9% decrease in VT7 strains was observed within 3 years of PCV7implementation in EJ (p = 0.001) and PCV10 in PA(p<0.0001), respectively.							In the pre-vaccine era, VT7/VT13 strains consisted 47.0%/62.0% and 41.2%/54.8% of pneumococci in EJ andPA,respectively. A 48.6% and 53.9% decrease in VT7 strains was observed within 3 years of PCV7implementation in EJ (p = 0.001) and PCV10 in PA, respectively. These vaccination policies also resulted in ~50% reduction in VT13-added serotypes especially 6A. Three years after PCV13 implementation i…
Hospital-based Surveillance Provides Insights Into the Etiology of Pediatric Bacterial Meningitis in Yaounde, Cameroon, in the Post-Vaccine Era	African Paediatric Bacterial Menin; Boula, A; Senghore, M; Ngoh, R; Tassadjo, F; Fonkoua, MC; Nzouankeu, A; Njiki, MK; Musi, J; Bebey, S; Baleba, MN; Nkembe, A; M√©djina, S; Ndow, PS; Worwui, A; Kobela, M; Nimpa, M; Mwenda, JM; N'diaye, A; Kwambana-Adams, BA; Antonio, M	Background. Meningitis is endemic to regions of Cameroon outside the meningitis belt including the capital city, Yaounde. Through surveillance, we studied the etiology and molecular epidemiology of pediatric bacterial meningitis in Yaounde from 2010 to 2016.Methods. Lumbar puncture was performed on 5958 suspected meningitis cases; 765 specimens were further tested by culture, latex agglutination,…	2019		CLINICAL INFECTIOUS DISEASES	69		S148-S155	WOS:000486715000014	10.1093/cid/ciz506	#3170	AfricanPaediatricBacterialMenin 2019	Gabriel Temitope Sunmonu (2024-01-11 11:15:49)(Select): serotype replacement;	SR	Africa	Cameroon		2010-2016	suspected meningitis	<5yrs	Quellung, PCR, sequencing										Streptococcus pneumoniae remains a leading cause of pediatric bacterial meningitis, and nonvaccine serotypes may play a bigger role in disease etiology in the postvaccine era.
Pneumococcal vaccination: Direct and herd effect on carriage of vaccine types and antibiotic resistance in Icelandic children	Sigurdsson, S; Erlendsd√≥ttir, H; Quirk, SJ; Kristj√°nsson, J; Hauksson, K; Andr√©sd√≥ttir, BDI; J√≥nsson, AJ; Halld√≥rsson, KH; S√¶mundsson, A; Olason, OH; Hrafnkelsson, B; Kristinsson, KG; Haraldsson, A	Background: Since the introduction of pneumococcal conjugate vaccines, vaccine type pneumococcal carriage and disease has decreased world-wide. The aim was to monitor changes in the nasopharyngeal carriage of pneumococci, the distribution of serotypes and antimicrobial resistance in children before and after initiation of the 10-valent pneumococcal vaccination in 2011, in a previously unvaccinate…	2017		VACCINE	35	39	5242-5248	WOS:000411774800006	10.1016/j.vaccine.2017.08.020	#3556	Sigurdsson 2017	Gabriel Temitope Sunmonu (2024-01-12 14:21:47)(Select): serotype replacement;	SR	Europe	Iceland		2009-2015	acute otitis media, sinusitis or pneumonia	1.1 - 6.3 yrs	culture, Optochin, Quellung, PCR										The non-vaccine serotypes/ groups 6C, 11, 15 and 23B were the most common serotypes/groups after vaccination. Isolates from the vaccine-eligible-cohort had lower penicillin MICs, less resistance to erythromycin and cotrimoxazole and less multi resistance than isolates from the control-group. The efficacy of the vaccination on vaccine serotypes was high, and a milder effect on vaccine-associated-s…
Temporal Trends of Invasive Disease Due to Streptococcus pneumoniae among Children in the Intermountain West: Emergence of Nonvaccine Serogroups	Carrie L. Byington, Matthew H. Samore, Gregory J. Stoddard, Steve Barlow, Judy Daly, Kent Korgenski, Sean Firth, David Glover, Jasmin Jensen, Edward O. Mason, Cheryl K. Shutt, Andrew T. Pavia	Background. Use of the heptavalent pneumococcal conjugate vaccine (PCV-7 [Prevnar]) has been associated with decreased a incidence of invasive pneumococcal disease (IPD) among children in the United States. Methods. Cases of IPD in children <18 years of age insured by or receiving health care from Intermountain Health Care during 1996–2003 were identified. Isolates of S. pneumoniae from children …	2005	45474	Clinical Infectious Diseases,	41	1	21-29		10.1086/430604		Byington 2005		SR	North America	US		1997-2000	IPD			PCV7
The direct effect of pneumococcal conjugate vaccines on invasive pneumococcal disease in children in the Latin American and Caribbean region (SIREVA 2006–17): a multicentre, retrospective observational study	Clara Inés Agudelo, Carlos Castañeda-Orjuela, Maria Cristina de Cunto Brandileone, Gabriela Echániz-Aviles, Samanta Cristine Grassi Almeida, María Noemí Carnalla-Barajas, Mabel Regueira, Sofia Fossati, Pedro Alarcón, Pamela Araya, Carolina Duarte, Jacqueline Sánchez, Mirna Novas, Gilda Toraño-Peraza, Misladys Rodríguez-Ortega, Gustavo Chamorro-Cortesi, Anibal Kawabata, Gabriela García-Gabarrot, T…	Background Streptococcus pneumoniae isolated from patients with invasive pneumococcal disease has been subjected to laboratory-based surveillance in Latin American and Caribbean countries since 1993. Invasive pneumococcal diseases remain a major cause of death and disability worldwide, particularly in children. We therefore aimed to assess the direct effect of pneumococcal conjugate vaccines (PCV…	2021	March	The Lancet Infectious Diseases	21	3	405-417		10.1016/S1473-3099(20)30489-8		Agudelo 2021		SR	South America, North America	Brazil, Chile, Columbia, Paraguay, Argentina, Uruguay, Dominican Republic, Mexico			IPD	Children <5yrs		PCV10/PCV13

## Sheet: Supplementary Table 1
Title	Authors	Abstract	Published Year	Published Month	Journal	Volume	Issue	Pages	Accession Number	DOI	Covidence #	Study	Notes	Tags
Pneumococcal carriage in households in Karonga District, Malawi, before and after introduction of 13-valent pneumococcal conjugate vaccination	Heinsbroek, E.; Tafatatha, T.; Phiri, A.; Swarthout, T. D.; Alaerts, M.; Crampin, A. C.; Chisambo, C.; Mwiba, O.; Read, J. M.; French, N.	BACKGROUND: Thirteen-valent pneumococcal conjugate vaccine (PCV13) was introduced in Malawi in November 2011 and is offered to infants at 6, 10 and 14‚ÄØweeks of age as part of routine immunisation. PCV13 is expected to reduce vaccine type (VT) nasopharyngeal carriage, leading to reduced transmission and herd protection. METHODS: We compared pneumococcal carriage in rural Karonga District, Malawi…	2018	2025-11-19	Vaccine	36	48	7369-7376	30352744	10.1016/j.vaccine.2018.10.021	#318	Heinsbroek 2018	Gabriel Temitope Sunmonu (2024-01-12 14:05:39)(Select): Serotype replacement;	SR
Effect of the introduction of pneumococcal conjugate vaccination on invasive pneumococcal disease in The Gambia: a population-based surveillance study	Mackenzie, G. A.; Hill, P. C.; Jeffries, D. J.; Hossain, I.; Uchendu, U.; Ameh, D.; Ndiaye, M.; Adeyemi, O.; Pathirana, J.; Olatunji, Y.; Abatan, B.; Muhammad, B. S.; Fombah, A. E.; Saha, D.; Plumb, I.; Akano, A.; Ebruke, B.; Ideh, R. C.; Kuti, B.; Githua, P.; Olutunde, E.; Ofordile, O.; Green, E.; Usuf, E.; Badji, H.; Ikumapayi, U. N. A.; Manjang, A.; Salaudeen, R.; Nsekpong, E. D.; Jarju, S.; A…	BACKGROUND: Little information is available about the effect of pneumococcal conjugate vaccines (PCVs) in low-income countries. We measured the effect of these vaccines on invasive pneumococcal disease in The Gambia where the 7-valent vaccine (PCV7) was introduced in August, 2009, followed by the 13-valent vaccine (PCV13) in May, 2011. METHODS: We conducted population-based surveillance for invas…	2016	Jun	Lancet Infect Dis	16	6	703-711	26897105	10.1016/s1473-3099(16)00054-2	#467	Mackenzie 2016	Gabriel Temitope Sunmonu (2024-01-10 12:45:00)(Select): serotype replacement;	SR
Pneumococcal lineages associated with serotype replacement and antibiotic resistance in childhood invasive pneumococcal disease in the post-PCV13 era: an international whole-genome sequencing study	Lo, S. W.; Gladstone, R. A.; van Tonder, A. J.; Lees, J. A.; du Plessis, M.; Benisty, R.; Givon-Lavi, N.; Hawkins, P. A.; Cornick, J. E.; Kwambana-Adams, B.; Law, P. Y.; Ho, P. L.; Antonio, M.; Everett, D. B.; Dagan, R.; von Gottberg, A.; Klugman, K. P.; McGee, L.; Breiman, R. F.; Bentley, S. D.	BACKGROUND: Invasive pneumococcal disease remains an important health priority owing to increasing disease incidence caused by pneumococci expressing non-vaccine serotypes. We previously defined 621 Global Pneumococcal Sequence Clusters (GPSCs) by analysing 20‚Äà027 pneumococcal isolates collected worldwide and from previously published genomic data. In this study, we aimed to investigate the pne…	2019	Jul	Lancet Infect Dis	19	7	759-769	31196809	10.1016/s1473-3099(19)30297-x	#446	Lo 2019	Gabriel Temitope Sunmonu (2024-01-12 14:15:21)(Select): serotype replacement;	SR
The Effect of 13-Valent Pneumococcal Conjugate Vaccine on the Serotype Distribution and Antibiotic Resistance Profiles in Children With Invasive Pneumococcal Disease	Gaviria-Agudelo, C. L.; Jordan-Villegas, A.; Garcia, C.; McCracken, G. H., Jr.	BACKGROUND: Invasive pneumococcal disease (IPD) continues to be a significant burden in children despite the implementation of two generations of conjugate vaccines. Serotype replacement by nonvaccine serotypes is reported in multiple areas around the world. This study is a continuation of previous studies and describes the incidence, serotype distribution, and antibiotic resistance pattern of St…	2017	2025-09-01	J Pediatric Infect Dis Soc	6	3	253-259	26907814	10.1093/jpids/piw005	#261	Gaviria-Agudelo 2017	Gabriel Temitope Sunmonu (2024-01-12 13:31:53)(Select): serotype replacement;	SR
Limited impact of pneumococcal vaccines on invasive pneumococcal disease in Nunavik (Quebec)	LeMeur, J. B.; Lefebvre, B.; Proulx, J. F.; De Wals, P.	OBJECTIVE: In 2002, a mass immunization campaign using the 23-valent pneumococcal polysaccharide vaccine (PPV23) was carried out in Nunavik to control an outbreak caused by a virulent clone of serotype 1 Streptococcus pneumoniae. At the same time, the 7-valent pneumococcal conjugate vaccine (PCV7) was introduced for routine immunization of infants, replaced by the 10-valent vaccine (PCV10) in 200…	2019	Feb	Can J Public Health	110	1	36-43	30341482	10.17269/s41997-018-0138-2	#422	LeMeur 2019	Gabriel Temitope Sunmonu (2024-01-10 13:39:31)(Select): serotype replacement;	SR
Serotype replacement and multiple resistance in Streptococcus pneumoniae after the introduction of the conjugate pneumococcal vaccine	Mera, R.; Miller, L. A.; Fritsche, T. R.; Jones, R. N.	BACKGROUND: The pneumococcal conjugate vaccine (PCV7), introduced in February 2000, covered 82% of the U.S. pediatric population in 2005. Changes over time in serogroup prevalence and multidrug-resistance (MR) to antimicrobials were evaluated using the U.S. SENTRY surveillance program. METHODS: The study included 704 U.S. isolates, with equal numbers before (1998-1999) and after the introduction …	2008	Jun	Microb Drug Resist	14	2	101-7	18491947	10.1089/mdr.2008.0782	#503	Mera 2008	Gabriel Temitope Sunmonu (2024-01-12 13:55:33)(Select): Serotype replacement;	SR
Temporal Trends of Invasive Disease Due to Streptococcus pneumoniae among Children in the Intermountain West: Emergence of Nonvaccine Serogroups	Carrie L. Byington, Matthew H. Samore, Gregory J. Stoddard, Steve Barlow, Judy Daly, Kent Korgenski, Sean Firth, David Glover, Jasmin Jensen, Edward O. Mason, Cheryl K. Shutt, Andrew T. Pavia	Background. Use of the heptavalent pneumococcal conjugate vaccine (PCV-7 [Prevnar]) has been associated with decreased a incidence of invasive pneumococcal disease (IPD) among children in the United States. Methods. Cases of IPD in children <18 years of age insured by or receiving health care from Intermountain Health Care during 1996–2003 were identified. Isolates of S. pneumoniae from children …	2005	45474	Clinical Infectious Diseases,	41	1	21-29		10.1086/430604		Byington 2005		SR
The direct effect of pneumococcal conjugate vaccines on invasive pneumococcal disease in children in the Latin American and Caribbean region (SIREVA 2006–17): a multicentre, retrospective observational study	Clara Inés Agudelo, Carlos Castañeda-Orjuela, Maria Cristina de Cunto Brandileone, Gabriela Echániz-Aviles, Samanta Cristine Grassi Almeida, María Noemí Carnalla-Barajas, Mabel Regueira, Sofia Fossati, Pedro Alarcón, Pamela Araya, Carolina Duarte, Jacqueline Sánchez, Mirna Novas, Gilda Toraño-Peraza, Misladys Rodríguez-Ortega, Gustavo Chamorro-Cortesi, Anibal Kawabata, Gabriela García-Gabarrot, T…	Background Streptococcus pneumoniae isolated from patients with invasive pneumococcal disease has been subjected to laboratory-based surveillance in Latin American and Caribbean countries since 1993. Invasive pneumococcal diseases remain a major cause of death and disability worldwide, particularly in children. We therefore aimed to assess the direct effect of pneumococcal conjugate vaccines (PCV…	2021	March	The Lancet Infectious Diseases	21	3	405-417		10.1016/S1473-3099(20)30489-8		Agudelo 2021		SR
Long-term effect of 10-valent pneumococcal conjugate vaccine on nasopharyngeal carriage of Streptococcus pneumoniae in children in Brazil	Brandileone, M. C.; Zanella, R. C.; Almeida, S. C. G.; Cassiolato, A. P.; Lemos, A. P. S.; Salgado, M. M.; Higa, F. T.; Minamisava, R.; Andrade, A. L.	Brazil introduced the 10-valent pneumococcal vaccine (PCV10) to the routine national immunization program (NIP) in March 2010. In 2017, we investigated the effects of PCV10 on nasopharyngeal carriage of vaccine-types (VT) and non-vaccine-types (NVT) of Streptococcus pneumoniae (Spn) among children living in S√£o Paulo city. We also compared the prevalence of VT and NVT with previous carriage surv…	2019	2025-08-23	Vaccine	37	36	5357-5363	31351796	10.1016/j.vaccine.2019.07.043	#75	Brandileone 2019	Gabriel Temitope Sunmonu (2024-01-10 12:26:37)(Select): serotype replacement;	SR
Changes in the incidence of acute bacterial meningitis caused by Streptococcus pneumoniae and the implications of serotype replacement in children in Colombia after mass vaccination with PCV10	Farfán-Albarracín, J. D., Camacho-Moreno, G., Leal, A. L., Patiño, J., Coronell, W., Gutiérrez, I. F., Beltrán, S., Álvarez-Olmos, M. I., Mariño, C., Barrero, R., Rojas, J. P., Espinosa, F., Arango-Ferreira, C., Suarez, M. A., Trujillo, M., López-Medina, E., López, P., Pinzón, H., Ramos, N., Moreno, V. M., Montañez, A.	INTRODUCTION: Acute bacterial meningitis (ABM) is a public health problem. The disease has reemerged after the introduction of pneumococcal conjugate vaccines (PCVs) due to an increase in serotypes that are not covered. The objective was to determine the changes in the disease incidence before and after the introduction of the 10-valent vaccine (PCV10) in Colombia. METHODS: This multicenter study…	2022		Front Pediatr	10		1006887	36210950	10.3389/fped.2022.1006887	#220	Farfán-Albarracín 2022	Gabriel Temitope Sunmonu (2024-01-09 14:16:20)(Select): serotype replacement;	SR
Comparative incidence dynamics and serotypes of meningitis, bacteremic pneumonia and other-IPD in young children in the PCV era: Insights from Israeli surveillance studies	Ben-Shimol, S.; Givon-Lavi, N.; Grisaru-Soen, G.; Megged, O.; Greenberg, D.; Dagan, R.	INTRODUCTION: Widespread introduction of pneumococcal conjugated vaccines (PCVs) impacted on invasive pneumococcal disease (IPD). However, IPD reduction may not be similar in all outcomes within IPD. We assessed PCV7/PCV13 impact on pneumococcal meningitis, bacteremic pneumonia (BP) and other (non-meningitis, non-pneumonia) IPD episodes in children <5years in Israel. METHODS: A prospective, popul…	2018	2025-08-28	Vaccine	36	36	5477-5484	28579230	10.1016/j.vaccine.2017.05.059	#53	Ben-Shimol 2018	Gabriel Temitope Sunmonu (2024-01-10 10:37:02)(Select): serotype replacement;	SR
Serotype distribution of Streptococcus pneumoniae in children with invasive diseases in Turkey: 2008-2014	Ceyhan, M.; Ozsurekci, Y.; G√ºrler, N.; √ñks√ºz, L.; Aydemir, S.; Ozkan, S.; Yuksekkaya, S.; Keser Emiroglu, M.; G√ºltekin, M.; Yaman, A.; Kiremitci, A.; Yanƒ±k, K.; Karli, A.; Ozcinar, H.; Aydin, F.; Bayramoglu, G.; Zer, Y.; Gulay, Z.; Gayyurhan, E. D.; G√ºl, M.; √ñzakƒ±n, C.; G√ºd√ºc√ºoƒülu, H.; Per√ßin, D.; Akpolat, N.; Ozturk, C.; Camcƒ±oƒülu, Y.; Karadaƒü √ñncel, E.; √áelik, M.; ≈ûanal, L.; …	Successful vaccination policies for protection from invasive pneumococcal diseases (IPD) dependent on determination of the exact serotype distribution in each country. We aimed to identify serotypes of pneumococcal strains causing IPD in children in Turkey and emphasize the change in the serotypes before and after vaccination with 7-valent pneumococcal conjugate vaccine (PCV-7) was included and P…	2016		Hum Vaccin Immunother	12	2	308-13	26325175	10.1080/21645515.2015.1078952	#100	Ceyhan 2016	Gabriel Temitope Sunmonu (2024-01-12 10:17:48)(Select): serotype replacement;	SR
Serotype-specific effectiveness against pneumococcal carriage and serotype replacement after ten-valent Pneumococcal Conjugate Vaccine (PCV10) introduction in Pakistan	Nisar, M. I.; Jehan, F.; Shahid, S.; Ahmed, S.; Shakoor, S.; Kabir, F.; Hotwani, A.; Muneer, S.; Khalid, F.; Muhammad, S.; Althouse, B. M.; Hu, H.; Whitney, C. G.; Ali, A.; Zaidi, A. K. M.; Omer, S. B.; Iqbal, N.	OBJECTIVE: Pakistan was one of the first South-Asian countries to introduce the ten-valent pneumococcal conjugate vaccine (PCV10) at the national level, using a 3+0 schedule without catchup, in 2013. METHODS: From 2014-18, fifteen children <2 years old were recruited every week in Matiari, Sindh, and nasopharyngeal swabs were collected. The samples were cultured, and pneumococcus was further sero…	2022		PLoS One	17	1	e0262466	35061793	10.1371/journal.pone.0262466	#567	Nisar 2022	Gabriel Temitope Sunmonu (2024-01-12 15:01:28)(Select): serotype replacement;	SR
Impact of the pneumococcal conjugate vaccine on serotype distribution and susceptibility trends of pediatric non-invasive Streptococcus pneumoniae isolates in Tokai, Japan over a 5-year period	Okade, H.; Funatsu, T.; Eto, M.; Furuya, Y.; Mizunaga, S.; Nomura, N.; Mitsuyama, J.; Yamagishi, Y.; Mikamo, H.	Introduction of the 7-valent pneumococcal conjugate vaccine (PCV7) in February 2010 markedly reduced the burden of invasive pneumococcal disease (IPD) and changed serotype distribution in Japan. We investigated the serotype distribution and susceptibility trends of non-invasive Streptococcus pneumoniae isolates collected from pediatric patients. A total of 564 pneumococcal isolates were collected…	2014	Jul	J Infect Chemother	20	7	423-8	24802765	10.1016/j.jiac.2014.03.010	#580	Okade 2014	Gabriel Temitope Sunmonu (2024-01-12 09:37:30)(Select): serotype replacement;	SR
Serotype replacement of Streptococcus pneumoniae due to seven-valent pneumococcal conjugate vaccine in Japan	Sakata, H.; Sato, Y.; Toyonaga, Y.; Hanaki, H.	BACKGROUND: This study examined the trends for the serotypes of S. pneumoniae that have caused infections before (2010) and after (2012) the introduction of PCV-7 in Japan. METHODS: We examined 458 strains of Streptococcus pneumoniae obtained from 22 pediatric institutions throughout Japan from January to June 2010 (immediately after the introduction of the seven-valent pneumococcal conjugate vac…	2018	Jan	Pediatr Int	60	1	52-56	28779495	10.1111/ped.13386	#670	Sakata 2018	Gabriel Temitope Sunmonu (2024-01-12 13:48:58)(Select): Serotype replacement;	SR
Serotype distribution of Streptococcus pneumoniae isolated from adult respiratory tract infections in nationwide Japanese surveillances from 2006 to 2014	Shoji, H.; Maeda, M.; Takuma, T.; Niki, Y.	BACKGROUND AND OBJECTIVE: Reports on the efficacy of pneumococcal conjugate vaccines (PCVs) have been received from many countries. However, in countries where the 7-valent PCV (PCV7) and 13-valent PCV (PCV13) were introduced, overall coverage of the serotypes by the vaccine gradually decreased due to pneumococcal serotype replacement. The aim of this study is to assess the distribution of pneumo…	2017	Aug	J Infect Chemother	23	8	538-544	28623109	10.1016/j.jiac.2017.05.003	#709	Shoji 2017	Gabriel Temitope Sunmonu (2024-01-12 14:54:25)(Select): serotype replacement;	SR
Nationwide population-based surveillance of invasive pneumococcal disease in Japanese children: Effects of the seven-valent pneumococcal conjugate vaccine	Suga, S.; Chang, B.; Asada, K.; Akeda, H.; Nishi, J.; Okada, K.; Wakiguchi, H.; Maeda, A.; Oda, M.; Ishiwada, N.; Saitoh, A.; Oishi, T.; Hosoya, M.; Togashi, T.; Oishi, K.; Ihara, T.	BACKGROUND: In Japan, the seven-valent pneumococcal conjugate vaccine (PCV7) was introduced in 2010. PCV13 has replaced PCV7 since November 2013. METHODS: The effectiveness of PCV7 in protecting against invasive pneumococcal disease (IPD) in children aged <5 years was evaluated in a nationwide active population-based surveillance of IPD in 2008-2013 in 10 prefectures in Japan. RESULTS: 1181 cases…	2015	2025-11-09	Vaccine	33	45	6054-60	26235372	10.1016/j.vaccine.2015.07.069	#734	Suga 2015	Gabriel Temitope Sunmonu (2024-01-12 10:24:15)(Select): serotype replacement;	SR
Longitudinal investigation¬†of nasopharyngeal pneumococcal carriage in early¬†childhood: The PATCH birth cohort study	Tsai, M. H.; Liao, S. L.; Chiu, C. Y.; Shih, H. J.; Hua, M. C.; Yao, T. C.; Lai, S. H.; Yeh, K. W.; Chen, L. C.; Chang, Y. J.; Huang, J. L.	Streptococcus pneumoniae is a common cause of infectious diseases such as pneumonia and sepsis. Its colonization is thought to be the first step in the development of invasive pneumococcal diseases. This study aimed to investigate pneumococcal colonization patterns in early childhood. A longitudinal birth cohort study was conducted for investigating nasopharyngeal colonized pneumococci at 1, 6, 1…	2020		PLoS One	15	8	e0237871	32817720	10.1371/journal.pone.0237871	#751	Tsai 2020	Gabriel Temitope Sunmonu (2024-01-12 10:00:17)(Select): serotype replacement;	SR
Pneumococcal carriage in children in Ulaanbaatar, Mongolia before and one year after the introduction of the 13-valent pneumococcal conjugate vaccine	von Mollendorf, C.; Dunne, E. M.; La Vincente, S.; Ulziibayar, M.; Suuri, B.; Luvsantseren, D.; Narangerel, D.; Ortika, B. D.; Pell, C. L.; Nation, M. L.; Alamrousi, A.; Hinds, J.; Demberelsuren, S.; Nguyen, C.; Mungun, T.; Mulholland, E. K.; Satzke, C.	BACKGROUND: Nasopharyngeal carriage of Streptococcus pneumoniae precedes disease, is the source of pneumococcal community spread, and the mechanism for herd protection provided by pneumococcal conjugate vaccines (PCVs). There are few PCV impact studies in low- and middle-income countries, particularly in Asia. In 2016, Mongolia introduced the 13-valent PCV (PCV13) in a phased manner using a 2‚ÄØ+…	2019	2025-07-09	Vaccine	37	30	4068-4075	31174939	10.1016/j.vaccine.2019.05.078	#771	vonMollendorf 2019	Gabriel Temitope Sunmonu (2024-01-12 14:04:20)(Select): Serotype replacement;	SR
Genetic background of Cambodian pneumococcal carriage isolates following pneumococcal conjugate vaccine 13	Belman, S; Soeng, S; Soputhy, C; Gladstone, R; Hawkins, PA; Breiman, RF; McGee, L; Bentley, SD; Lo, SW; Turner, P	Streptococcus pneumoniae (the pneumococcus) is a leading cause of childhood mortality globally and in Cambodia. It is com-mensal in the human nasopharynx, occasionally resulting in invasive disease. Monitoring population genetic shifts, charac-terized by lineage and serotype expansions, as well as antimicrobial-resistance (AMR) patterns is crucial for assessing and predicting the impact of vaccin…	2022		MICROBIAL GENOMICS	8	6		WOS:000826471700001	10.1099/mgen.0.000837	#2696	Belman 2022	Gabriel Temitope Sunmonu (2024-01-10 12:04:34)(Select): serotype replacement;	SR
Serotype and genotype replacement among macrolide-resistant invasive pneumococci in adults: Mechanisms of resistance and association with different transposons	Calatayud, L.; Ardanuy, C.; Tubau, F.; Rolo, D.; Grau, I.; Pallar√©s, R.; Mart√≠n, R.; Linares, J.	The aim of this study was to analyze trends in adult invasive pneumococcal disease (IPD) due to macrolideresistant strains and to study the evolution of serotypes, genotypes, and macrolide-resistant determinants of strains collected In a prospective study between 1999 and 2007 in Barcelona, Spain. IPD due to macrolideresistant strains of serotypes included in the 7-valent conjugate vaccine (PCV7)…	2010		Journal of Clinical Microbiology	48	4	1310-1316		10.1128/JCM.01868-09	#1710	Calatayud 2010	Gabriel Temitope Sunmonu (2024-01-12 14:50:34)(Select): MGE + AMR; Gabriel Temitope Sunmonu (2024-01-12 14:50:22)(Select): serotype replacement ;	MGE + AMR + SR
Impact of pneumococcal conjugate vaccines on pneumococcal meningitis cases in France between 2001 and 2014: a time series analysis	Alari, A.; Chaussade, H.; Domenech De Cell√®s, M.; Le Fouler, L.; Varon, E.; Opatowski, L.; Guillemot, D.; Watier, L.	BACKGROUND: Pneumococcal meningitis (PM) is a major invasive pneumococcal disease. Two pneumococcal conjugate vaccines (PCVs) have been introduced in France: PCV7 was recommended in 2003 and replaced in 2010 by PCV13, which has six additional serotypes. The impact of introducing those vaccines on the evolution of PM case numbers and serotype distributions in France from 2001 to 2014 is assessed h…	2016	2025-12-21	BMC Med	14	1	211	27998266	10.1186/s12916-016-0755-7	#12	Alari 2016	Gabriel Temitope Sunmonu (2024-01-10 13:50:23)(Select): serotype replacement;	SR
Effect of pneumococcal conjugate vaccination on serotype-specific carriage and invasive disease in England: a cross-sectional study	Flasche, S.; Van Hoek, A. J.; Sheasby, E.; Waight, P.; Andrews, N.; Sheppard, C.; George, R.; Miller, E.	BACKGROUND: We investigated the effect of the 7-valent pneumococcal conjugate vaccine (PCV7) programme in England on serotype-specific carriage and invasive disease to help understand its role in serotype replacement and predict the impact of higher valency vaccines. METHODS AND FINDINGS: Nasopharyngeal swabs were taken from children <5 y old and family members (n=400) 2 y after introduction of P…	2011	Apr	PLoS Med	8	4	e1001017	21483718	10.1371/journal.pmed.1001017	#240	Flasche 2011	Gabriel Temitope Sunmonu (2024-01-10 11:58:13)(Select): serotype replacement;	SR
Five winters of pneumococcal serotype replacement in UK carriage following PCV introduction	Gladstone, R. A.; Jefferies, J. M.; Tocheva, A. S.; Beard, K. R.; Garley, D.; Chong, W. W.; Bentley, S. D.; Faust, S. N.; Clarke, S. C.	The seven-valent pneumococcal conjugate vaccine (PCV7) was added to the UK national immunisation programme in September 2006. PCV13 replaced PCV7 in April 2010. As carriage precedes disease cases this study collected carried pneumococci from children each winter from 2006/7 to 2010/11 over PCV introduction. Conventional microbiology and whole genome sequencing were utilised to characterise pneumo…	2015	2025-04-21	Vaccine	33	17	2015-21	25776920	10.1016/j.vaccine.2015.03.012	#273	Gladstone 2015	Gabriel Temitope Sunmonu (2024-01-11 10:57:01)(Select): serotype replacement;	SR
The impact of childhood 13-valent pneumococcal conjugate vaccination on overall invasive pneumococcal disease, including the oldest old	Henckaerts, L.; Desmet, S.; Schalck, N.; Lagrou, K.; Verhaegen, J.; Peetermans, W. E.; Flamaing, J.	Objectives: Our aim was to compare serotype distribution in invasive pneumococcal disease (IPD) in the Belgian population before and after introduction of the 13-valent conjugte vaccine (PCV13) in the national childhood vaccination schedule.Methods: Serotyping was performed on 12,534 pleural fluid and bacteraemic Streptococcus pneumoniae isolates sent to the National Reference Centre. We compared…	2021	Aug	Acta Clin Belg	76	4	272-279	32000622	10.1080/17843286.2020.1721131	#319	Henckaerts 2021	Gabriel Temitope Sunmonu (2024-01-12 13:22:48)(Select): serotype replacement;	SR
Herd immunity and serotype replacement 4 years after seven-valent pneumococcal conjugate vaccination in England and Wales: an observational cohort study	Miller, E.; Andrews, N. J.; Waight, P. A.; Slack, M. P.; George, R. C.	BACKGROUND: The seven-valent pneumococcal conjugate vaccine (PCV7) has reduced vaccine-type (VT) invasive pneumococcal disease but increases in non-vaccine-type (NVT) disease have varied between countries. We assess the effect of the PCV7 vaccination on VT and NVT disease in England and Wales. METHODS: The study cohort was the population of England and Wales from July, 2000, to June, 2010. We cal…	2011	Oct	Lancet Infect Dis	11	10	760-8	21621466	10.1016/s1473-3099(11)70090-1	#504	Miller 2011	Gabriel Temitope Sunmonu (2024-01-10 13:49:11)(Select): serotype replacement;	SR
Changes in pneumococcal serotypes and antibiotypes carried by vaccinated and unvaccinated day-care centre attendees in Portugal, a country with widespread use of the seven-valent pneumococcal conjugate vaccine	Sá-Leão, R., Nunes, S., Brito-Avô, A., Frazão, N., Simões, A. S., Crisóstomo, M. I., Paulo, A. C., Saldanha, J., Santos-Sanches, I., de Lencastre, H.	The seven-valent pneumococcal conjugate vaccine (PCV7) has been available in Portugal since June 2001, but is not included in the National Vaccination Plan. Its impact on colonization is unknown. A point-prevalence study to evaluate PCV7 usage was carried out in 2006 among day-care centre attendees from the Lisbon area. Pneumococcal carriage rates, serotypes, and antibiotypes were determined and …	2009	Nov	Clin Microbiol Infect	15	11	1002-7	19392883	10.1111/j.1469-0691.2009.02775.x	#667	Sá-Leão 2009	Gabriel Temitope Sunmonu (2024-01-09 13:51:20)(Select): serotype replacement;	SR
The Genomics of Streptococcus Pneumoniae Carriage Isolates from UK Children and Their Household Contacts, Pre-PCV7 to Post-PCV13	Sheppard, C. L.; Groves, N.; Andrews, N.; Litt, D. J.; Fry, N. K.; Southern, J.; Miller, E.	We used whole genome sequencing (WGS) analysis to investigate the population structure of 877 Streptococcus pneumoniae isolates from five carriage studies from 2002 (N = 346), 2010 (N = 127), 2013 (N = 153), 2016 (N = 187) and 2018 (N = 64) in UK households which covers the period pre-PCV7 to post-PCV13 implementation. The genomic lineages seen in the population were determined using multi-locus …	2019	2025-09-06	Genes (Basel)	10	9		31500179	10.3390/genes10090687	#704	Sheppard 2019	Gabriel Temitope Sunmonu (2024-01-12 15:08:55)(Select): serotype replacement;	SR
Pneumococcal carriage in children and their household contacts six years after introduction of the 13-valent pneumococcal conjugate vaccine in England	Southern, J.; Andrews, N.; Sandu, P.; Sheppard, C. L.; Waight, P. A.; Fry, N. K.; Van Hoek, A. J.; Miller, E.	BACKGROUND: In April 2010, 13-valent pneumococcal conjugate vaccine (PCV13) replaced PCV7 in the infant immunisation schedule in England and Wales. Despite limited serotype replacement in invasive pneumococcal disease (IPD) during the first four post-PCV13 years, non-vaccine type (NVT) IPD increased substantially in 2014/15. We undertook a carriage study in 2015/16 to help understand the reasons …	2018		PLoS One	13	5	e0195799	29799839	10.1371/journal.pone.0195799	#722	Southern 2018	Gabriel Temitope Sunmonu (2024-01-12 10:53:06)(Select): serotype replacement;	SR
Changes in molecular epidemiology of Streptococcus Pneumoniae causing meningitis following introduction of pneumococcal conjugate vaccination in England and Wales	Pichon, B.; Ladhani, S.N.; Slack, M.P.E.; Segonds-Pichon, A.; Andrews, N.J.; Waight, P.A.; Miller, E.; George, R.	The introduction of the 7-valent pneumococcal conjugate vaccine (PCV7) in September 2006 has markedly reduced the burden of invasive pneumococcal disease (IPD) including meningitis in England and Wales. This study examined changes in the molecular epidemiology of pneumococcal isolates causing meningitis from July 2004 to June 2009. The Health Protection Agency conducts enhanced pneumococcal surve…	2013		Journal of Clinical Microbiology	51	3	820-827		10.1128/JCM.01917-12	#1538	Pichon 2013	Gabriel Temitope Sunmonu (2024-01-29 11:37:03)(Included): serotype replacement;	SR
Impact of pneumococcal vaccination in Denmark during the first 3 years after PCV introduction in the childhood immunization programme	Ingels, H.; Rasmussen, J.; Andersen, P.H.; Harboe, Z.B.; Glismann, S.; Konradsen, H.; Hoffmann, S.; Valentiner-Branth, P.; Lambertsen, L.	Background and aims: The 7-valent pneumococcal conjugate vaccine (PCV7) was introduced in Denmark in October 2007 in a 2. +. 1 schedule with a catch-up programme for children up to 17 months of age. To assess the impact of PCV we evaluated on the whole population: (1) direct and indirect effects on incidence of invasive pneumococcal disease (IPD), (2) changes in pneumococcal serotype distribution…	2012		Vaccine	30	26	3944-3950		10.1016/j.vaccine.2012.03.060	#1604	Ingels 2012	Gabriel Temitope Sunmonu (2024-01-12 09:35:42)(Select): serotype replacement;	SR
Pneumococcal vaccination: Direct and herd effect on carriage of vaccine types and antibiotic resistance in Icelandic children	Sigurdsson, S; Erlendsd√≥ttir, H; Quirk, SJ; Kristj√°nsson, J; Hauksson, K; Andr√©sd√≥ttir, BDI; J√≥nsson, AJ; Halld√≥rsson, KH; S√¶mundsson, A; Olason, OH; Hrafnkelsson, B; Kristinsson, KG; Haraldsson, A	Background: Since the introduction of pneumococcal conjugate vaccines, vaccine type pneumococcal carriage and disease has decreased world-wide. The aim was to monitor changes in the nasopharyngeal carriage of pneumococci, the distribution of serotypes and antimicrobial resistance in children before and after initiation of the 10-valent pneumococcal vaccination in 2011, in a previously unvaccinate…	2017		VACCINE	35	39	5242-5248	WOS:000411774800006	10.1016/j.vaccine.2017.08.020	#3556	Sigurdsson 2017	Gabriel Temitope Sunmonu (2024-01-12 14:21:47)(Select): serotype replacement;	SR
Pneumococcal disease in South Australia: vaccine success but no time for complacency	Johnson, D. R.; D'Onise, K.; Holland, R. A.; Raupach, J. C.; Koehler, A. P.	BACKGROUND: Trends in age specific and serotype specific incidence rates for invasive pneumococcal disease (IPD) were examined in South Australia 4 years before and 5 years after the commencement of the Australian universal childhood 7 valent pneumococcal conjugate vaccine (7vPCV) program. METHODS: IPD cases were identified by routine enhanced surveillance. IPD serotypes were grouped according to…	2012	2025-03-09	Vaccine	30	12	2206-11	22273663	10.1016/j.vaccine.2011.12.119	#349	Johnson 2012	Gabriel Temitope Sunmonu (2024-01-12 14:13:19)(Select): serotype replacement;	SR
The impact of the changing pneumococcal national immunisation program among older Australians	Menzies, R.; Stein, A. N.; Booy, R.; Van Buynder, P. G.; Litt, J.; Cripps, A. W.	Australia has a universal infant pneumococcal conjugate vaccination program and until recently a universal pneumococcal polysaccharide vaccine program for non-Indigenous adults aged ‚â•65¬†years and Indigenous adults aged ‚â•50¬†years. We documented the impacts of infant and adult vaccination programs on the epidemiology of invasive pneumococcal disease (IPD) in Indigenous and non-Indigenous adul…	2021	2025-01-22	Vaccine	39	4	720-728	33384189	10.1016/j.vaccine.2020.12.025	#502	Menzies 2021		SR
High prevalence of multidrug-resistant international clones among macrolide-resistant Streptococcus pneumoniae isolates in immunocompromised patients in Tunisia	Raddaoui, A.; Tanfous, F. B.; Chebbi, Y.; Achour, W.; Baaboura, R.; Benhassen, A.	OBJECTIVES: Macrolide-resistant Streptococcus pneumoniae isolates have increased considerably in the last decade, with important geographical variations in involved phenotypes and genotypes. The aim of this study was to investigate phenotypes, genotypes, serotypes and genetic relatedness of macrolide-resistant S. pneumoniae isolated from immunocompromised patients in Tunisia. METHODS: Antibiotic …	2018	Dec	Int J Antimicrob Agents	52	6	893-897	29698665	10.1016/j.ijantimicag.2018.04.015	#635	Raddaoui 2018	Gabriel Temitope Sunmonu (2024-01-11 11:09:02)(Select): MGE + AMR;	MGE + AMR
Genetic Determinants of Tetracycline Resistance in Clinical Streptococcus pneumoniae Serotype 1 Isolates from Niger	Ousmane, S.; Diallo, B. A.; Ouedraogo, R.	Streptococcus pneumoniae serotype 1 is the first cause of pneumococcal meningitis Niger. To determine the underlying mechanism of resistance to tetracycline in serotype 1 Streptococcus pneumoniae, a collection of 37 isolates recovered from meningitis patients over the period of 2002 to 2009 in Niger were analyzed for drug susceptibility, and whole genome sequencing (WGS) was performed for molecul…	2018	2025-03-06	Antibiotics (Basel)	7	1		29509667	10.3390/antibiotics7010019	#586	Ousmane 2018	Gabriel Temitope Sunmonu (2024-01-11 10:59:37)(Select): MGE + AMR;	MGE + AMR
Molecular characterization of erm(B)- and mef(E)-mediated erythromycin-resistant Streptococcus pneumoniae in China and complete DNA sequence of Tn2010	Li, Y.; Tomita, H.; Lv, Y.; Liu, J.; Xue, F.; Zheng, B.; Ike, Y.	AIMS: To characterize the erm(B)- and mef(E)-mediated erythromycin-resistant Streptococcus pneumoniae clinical isolates obtained from ten hospitals located different cities in China. METHODS AND RESULTS: Totally 83 S. pneumoniae were collected, and eighteen representative strains of 66 strains that exhibited erythromycin resistance were used for further characterization by antibiograms, serotypin…	2011	Jan	J Appl Microbiol	110	1	254-65	20961364	10.1111/j.1365-2672.2010.04875.x	#428	Li 2011	Gabriel Temitope Sunmonu (2024-01-10 13:55:46)(Select): MGE + AMR;	MGE + AMR
Molecular characteristics of erythromycin-resistant Streptococcus pneumoniae from pediatric patients younger than five years in Beijing, 2010	Zhou, L.; Ma, X.; Gao, W.; Yao, K. H.; Shen, A. D.; Yu, S. J.; Yang, Y. H.	BACKGROUND: Streptococcus pneumoniae is the main pathogen that causes respiratory infections in children younger than five years. The increasing incidence of macrolide- and tetracycline-resistant pneumococci among children has been a serious problem in China for many years. The molecular characteristics of erythromycin-resistant pneumococcal isolates that were collected from pediatric patients yo…	2012	2025-10-09	BMC Microbiol	12		228	23043378	10.1186/1471-2180-12-228	#837	Zhou 2012	Gabriel Temitope Sunmonu (2024-01-12 10:06:48)(Select): MGE + AMR;	MGE + AMR
Drug Resistance Characteristics and Macrolide-Resistant Mechanisms of Streptococcus pneumoniae in Wenzhou City, China	Hu, D.; Sun, Z.; Luo, X.; Liu, S.; Yu, L.; Qu, Y.; Yang, J.; Yu, J.; Li, X.; Zhang, J.	BACKGROUND Streptococcus pneumoniae (SP) is a Gram-positive, alpha-hemolytic, facultative anaerobic member of the genus Streptococcus. The erythromycin-resistant methylase (erm) gene and macrolide efflux (mef) gene are the 2 main genes that can mediate SP. Transposon (Tn) also plays an important role in the collection and metastasis of the gene. In the present study we investigated the drug resis…	2016	2025-08-02	Med Sci Monit	22		2731-5	27483416	10.12659/msm.896766	#328	Hu 2016	Gabriel Temitope Sunmonu (2024-01-10 11:50:52)(Select): integrase gene + AMR;	MGE + AMR
Macrolide-resistance mechanisms in Streptococcus pneumoniae isolates from Chinese children in association with genes of tetM and integrase of conjugative transposons 1545	Shen, X.; Yang, H.; Yu, S.; Yao, K.; Wang, Y.; Yuan, L.; Yang, Y.	This study investigated macrolide-resistant Streptococcus pneumoniae carried by Beijing children presenting with respiratory tract infections. Nasopharyngeal S. pneumoniae strains were tested for sensitivity with 15 antibiotics and further analyzed for phenotypes of macrolide-resistant strains and by PCR for the macrolide-resistant genes ermB, mefA, tetM, and integrase of conjugative transposon (…	2008	Jun	Microb Drug Resist	14	2	155-61	18479199	10.1089/mdr.2008.0773	#703	Shen 2008	Gabriel Temitope Sunmonu (2024-01-12 10:04:39)(Select): MGE + AMR;	MGE + AMR
Detection of the efflux-mediated erythromycin resistance transposon in Streptococcus pneumoniae	Azadegan, A.; Ahmadi, A.; Lari, A. R.; Talebi, M.	BACKGROUND: The present analysis focuses on phenotypic and genotypic characterizations of efflux-mediated erythromycin resistance in Streptococcus pneumoniae due to an increase in macrolide resistance in S. pneumoniae worldwide. METHODS: We investigated the prevalence of efflux-mediated erythromycin resistance and its relevant genetic elements from 186 specimens of S. pneumonia isolated from clin…	2015	Jan	Ann Lab Med	35	1	57-61	25553281	10.3343/alm.2015.35.1.57	#33	Azadegan 2015	Gabriel Temitope Sunmonu (2024-01-10 11:11:26)(Select): MGE (Tn2009) + AMR tet mef;	MGE + AMR
Determination of Characteristics of Erythromycin Resistant Streptococcus pneumoniae with Preferred PCV Usage in Iran	Talebi, M.; Azadegan, A.; Sadeghi, J.; Ahmadi, A.; Ghanei, M.; Katouli, M.; Owlia, P.; Pourshafie, M. R.	Amongst 100 Streptococcus pneumoniae isolated from clinical cases and nasopharynx of healthy individuals, 60 erythromycin resistant strains were isolated and characterized using MLST, PFGE, transposon analysis and Quellung reaction. Most of the S. pneumoniae erythromycin resistant (80%) were found to be attributable to the ermB-edncoded ribosome methylase activity which differs from the dominant …	2016		PLoS One	11	12	e0167803	28033345	10.1371/journal.pone.0167803	#737	Talebi 2016	Gabriel Temitope Sunmonu (2024-01-10 11:15:27)(Select): MGE + AMR;	MGE + AMR
Prevalence of Streptococcus pneumoniae isolates bearing macrolide resistance genes in association with integrase genes of conjugative transposons in Japan	Shiojima, T.; Fujiki, Y.; Sagai, H.; Iyobe, S.; Morikawa, A.	The relationship between susceptibility to macrolides and tetracycline, and the distribution of the resistance genes erm(B), mef(A) and tet(M) and the integrase gene of the conjugative transposon, Int-Tn, was examined in 43 isolates of Streptococcus pneumoniae from Gunma Prefecture, Japan. Thirty-five isolates were resistant to both macrolides and tetracycline and carried tet(M); erm(B) and mef(A…	2005	Oct	Clin Microbiol Infect	11	10	808-13	16153254	10.1111/j.1469-0691.2005.01232.x	#706	Shiojima 2005	Gabriel Temitope Sunmonu (2024-01-12 14:41:20)(Select): MGE + AMR;	MGE + AMR
Characterization of ermB gene transposition by Tn1545 and Tn917 in macrolide-resistant Streptococcus pneumoniae isolates	Okitsu, N.; Kaieda, S.; Yano, H.; Nakano, R.; Hosaka, Y.; Okamoto, R.; Kobayashi, T.; Inoue, M.	In Streptococcus pneumoniae, the ermB gene is carried by transposons, such as Tn917 and Tn1545. This study investigated the relationship between macrolide resistance and the presence of the ermB gene on Tn917 or Tn1545 in 84 Japanese pneumococcal isolates. Macrolide-resistant strains were classified into two groups as follows. Group 1 (19 strains) showed a tendency to high resistance to erythromy…	2005		Journal of Clinical Microbiology	43	1	168-173		10.1128/JCM.43.1.168-173.2005	#1849	Okitsu 2005	Gabriel Temitope Sunmonu (2024-01-09 15:15:25)(Select): MGE + AMR;	MGE + AMR
Multiple-Drug Resistant Nasopharyngeal Streptococcus pneumoniae Isolated in Russia: Serotypes, Antimicrobial Susceptibility, and Molecular Characterization of the Emergent Serotype 13/ST2754 Lineage	Savinova, T.; Brzhozovskaya, E.; Alyabieva, N.; Lazareva, A.; Shagin, D.; Mayanskiy, N.	The pneumococcal population structure and drug resistance patterns are constantly changing worldwide. In this study, we described serotypes and antimicrobial susceptibility among 478 multiple-drug resistant (MDR) pediatric nasopharyngeal pneumococci recovered in 2010-2017. The majority of isolates (89.3%; n‚Äâ=‚Äâ427) carried pneumococcal conjugate vaccine (PCV)13 serotypes, predominantly 6A/B, 1…	2022	Jan	Microb Drug Resist	28	1	39-47	34357824	10.1089/mdr.2021.0074	#685	Savinova 2022	Gabriel Temitope Sunmonu (2024-01-10 14:01:14)(Select): MGE + AMR;	MGE + AMR
Antibiotic Resistance Patterns and Related Mobile Genetic Elements of Pneumococci and Œ≤-Hemolytic Streptococci in Thai Healthy Children	Tantivitayakul, P.; Lapirattanakul, J.; Vichayanrat, T.; Muadchiengka, T.	Transmission of antibiotic resistance genes among Streptococcus pneumoniae and beta-hemolytic streptococcus (BHS) was generally associated with transmissible genetic elements. The objectives of this study were to investigate carriage rate, antibiotic resistance and related mobile genetic elements of pneumococci and BHS from school-children. The pneumococci and BHS were recovered from 220 Thai sch…	2016	Dec	Indian J Microbiol	56	4	417-425	27784937	10.1007/s12088-016-0607-3	#740	Tantivitayakul 2016	Gabriel Temitope Sunmonu (2024-01-09 12:15:02)(Select): MGE + AMR;	MGE + AMR
Erythromycin-resistant Streptococcus pneumoniae: phenotypes, genotypes, transposons and pneumococcal vaccine coverage rates	Akdoƒüan Kittana, F. N.; Mustak, I. B.; Hascelik, G.; Saricam, S.; Gurler, N.; Diker, K. S.	PURPOSE: To assess the antibiotic resistance, transposon profiles, serotype distribution and vaccine coverage rates in 110 erythromycin-resistant S. pneumoniae clinical isolates. METHODOLOGY: Erythromycin, clindamycin, tetracycline, chloramphenicol and kanamycin susceptibilities were assessed using the E-test/disc diffusion method. Inducible macrolide resistance was tested using the erythromycin-…	2019	Jun	J Med Microbiol	68	6	874-881	31116101	10.1099/jmm.0.000995	#10	AkdoƒüanKittana 2019	Gabriel Temitope Sunmonu (2024-01-10 12:57:14)(Select): MGE + AMR;	MGE + AMR
Distribution of serotypes, genotypes, and resistance determinants among macrolide-resistant Streptococcus pneumoniae isolates	Xu, X.; Cai, L.; Xiao, M.; Kong, F.; Oftadeh, S.; Zhou, F.; Gilbert, G. L.	Macrolide resistance in Streptococcus pneumoniae has emerged as an important clinical problem worldwide over the past decade. The aim of this study was to analyze the phenotypes (serotype and antibiotic susceptibility), genotypes (multilocus sequence type [MLST] and antibiotic resistance gene/transposon profiles) among the 31% (102/328) of invasive isolates from children in New South Wales, Austr…	2010	Mar	Antimicrob Agents Chemother	54	3	1152-9	20065057	10.1128/aac.01268-09	#813	Xu 2010	Gabriel Temitope Sunmonu (2024-01-10 11:34:48)(Select): MGE + AMR;	MGE + AMR
Genomic features of predominant non-PCV13 serotypes responsible for adult invasive pneumococcal disease in Spain	Gonz√°lez-D√≠az, A.; Berbel, D.; Ercibengoa, M.; Cercenado, E.; Larrosa, N.; Quesada, M.D.; Casabella, A.; Cubero, M.; Marim√≥n, J.M.; Dom√≠nguez, M.A.; Carrera-Salinas, A.; C√†mara, J.; Mart√≠n-Galiano, A.J.; Yuste, J.; Mart√≠, S.; Ardanuy, C.	Background: Although pneumococcal conjugate vaccines (PCVs) effectively prevent invasive pneumococcal disease (IPD), serotype replacement has occurred. Objectives: We studied the pangenome, antibiotic resistance mechanisms and presence of mobile elements in predominant non-PCV13 serotypes causing adult IPD after PCV13 vaccine introduction in Spain. Methods: We conducted a multicentre study compar…	2022		Journal of Antimicrobial Chemotherapy	77	9	2389-2398		10.1093/jac/dkac199	#930	Gonz√°lez-D√≠az 2022	Gabriel Temitope Sunmonu (2024-01-10 13:28:51)(Select): MGE + AMR;	MGE + AMR
erm(B)-carrying elements in tetracycline-resistant pneumococci and correspondence between Tn1545 and Tn6003	Cochetti, I.; Tili, E.; Mingoia, M.; Varaldo, P. E.; Montanari, M. P.	This study investigated the genetic organization of erm(B)-carrying transposons of Streptococcus pneumoniae and their distribution in tetracycline-resistant clinical isolates. By comparatively analyzing reference pneumococci carrying erm(B)/tet(M) transposon Tn1545, Tn6003, Tn6002, or Tn3872, we demonstrated a substantial correspondence between Tn1545 and Tn6003, which have the same resistance ge…	2008	Apr	Antimicrob Agents Chemother	52	4	1285-90	18285489	10.1128/aac.01457-07	#140	Cochetti 2008	Gabriel Temitope Sunmonu (2024-01-10 12:55:00)(Select): MGE + AMR;	MGE + AMR
New Tn916-related elements causing erm(B)-mediated erythromycin resistance in tetracycline-susceptible pneumococci	Cochetti, I.; Tili, E.; Vecchi, M.; Manzin, A.; Mingoia, M.; Varaldo, P. E.; Montanari, M. P.	OBJECTIVES: To analyse the as yet unexplored genetic elements encoding erm(B)-mediated erythromycin resistance in tetracycline-susceptible pneumococci. METHODS: Sixteen Streptococcus pneumoniae clinical isolates sharing erm(B)-mediated erythromycin resistance and susceptibility to tetracycline were used. Gene detection was performed by PCR using both established and specially designed primers. S.…	2007	Jul	J Antimicrob Chemother	60	1	127-31	17483548	10.1093/jac/dkm120	#141	Cochetti 2007	Gabriel Temitope Sunmonu (2024-01-11 11:53:11)(Select): MGE + AMR;	MGE + AMR
Molecular characterization of pneumococci with efflux-mediated erythromycin resistance and identification of a novel mef gene subclass, mef(I)	Cochetti, I.; Vecchi, M.; Mingoia, M.; Tili, E.; Catania, M. R.; Manzin, A.; Varaldo, P. E.; Montanari, M. P.	The molecular genetics of macrolide resistance were analyzed in 49 clinical pneumococci (including an "atypical" bile-insoluble strain currently assigned to the new species Streptococcus pseudopneumoniae) with efflux-mediated erythromycin resistance (M phenotype). All test strains had the mef gene, identified as mef(A) in 30 isolates and mef(E) in 19 isolates (including the S. pseudopneumoniae st…	2005	Dec	Antimicrob Agents Chemother	49	12	4999-5006	16304164	10.1128/aac.49.12.4999-5006.2005	#142	Cochetti 2005	Gabriel Temitope Sunmonu (2024-01-10 13:57:31)(Select): MGE + AMR;	MGE + AMR
The mef(E)-carrying genetic element (mega) of Streptococcus pneumoniae: insertion sites and association with other genetic elements	Del Grosso, M.; Camilli, R.; Iannelli, F.; Pozzi, G.; Pantosti, A.	The structure of the macrolide efflux genetic assembly (mega) element, its genomic locations, and its association with other resistance determinants and genetic elements were investigated in 16 Streptococcus pneumoniae isolates carrying mef(E), of which 1 isolate also carried tet(M) and 4 isolates also carried tet(M) and erm(B). All isolates carried a mega element of similar size and structure th…	2006	Oct	Antimicrob Agents Chemother	50	10	3361-6	17005818	10.1128/aac.00277-06	#176	DelGrosso 2006	Gabriel Temitope Sunmonu (2024-01-11 11:48:22)(Select): MGE + AMR;	MGE + AMR
Phenotypic and genotypic characterization of two penicillin-susceptible serotype 6B Streptococcus pneumoniae clones circulating in Italy	Gherardi, G.; Del Grosso, M.; Scotto D'Abusco, A.; D'Ambrosio, F.; Dicuonzo, G.; Pantosti, A.	Twenty-nine penicillin-susceptible serotype 6B strains isolated from patients with invasive diseases and from healthy carriers were examined by different genotyping methods. Ten groups were identified on the basis of the pulsed-field gel electrophoresis (PFGE) profiles, and two of these contained multiple isolates and were analyzed further. PFGE group 1 comprised 12 isolates, the majority of whic…	2003	Jul	J Clin Microbiol	41	7	2855-61	12843012	10.1128/jcm.41.7.2855-2861.2003	#264	Gherardi 2003	Gabriel Temitope Sunmonu (2024-01-10 13:16:05)(Select): MGE + AMR;	MGE + AMR
Heterogeneity of Tn5253-like composite elements in clinical Streptococcus pneumoniae isolates	Mingoia, M.; Tili, E.; Manso, E.; Varaldo, P.E.; Montanari, M.P.	Several drug resistances in Streptococcus pneumoniae are associated with mobile genetic elements, which are loosely subdivided into a group of smaller (18- to 27-kb) and a group of larger (>50-kb) elements. While the elements of the former group, which typically carry the tetracycline resistance determinant tet(M) and whose prototype is Tn916 (18 kb), have been studied extensively, the larger ele…	2011		Antimicrobial Agents and Chemotherapy	55	4	1453-1459		10.1128/AAC.01087-10	#1603	Mingoia 2011	Gabriel Temitope Sunmonu (2024-01-11 11:01:46)(Select): MGE + AMR;	MGE + AMR
Serotypes, Clones, and Mechanisms of Resistance of Erythromycin-Resistant Streptococcus pneumoniae Isolates Collected in Spain	Calatayud, L.; Ardanuy, C.; Cercenado, E.; Fenoll, A.; Bouza, E.; Pallares, R.; Mart√≠n, R.; Li√±ares, J.	The aim of this study was to analyze the distributions of antibiotic susceptibility patterns, serotypes, phenotypes, genotypes, and macrolide resistance genes among 125 nonduplicated erythromycin-resistant Streptococcus pneumoniae clinical isolates collected in a Spanish point prevalence study. The prevalence of resistance to macrolides in this study was 34.7%. Multiresistance (to three or more a…	2007	Sep	Antimicrob Agents Chemother	51	9	3240-6	17606677	10.1128/aac.00157-07	#91	Calatayud 2007		MGE + AMR
Trends of invasive serotype 6C pneumococci in Spain: emergence of a new lineage	Rolo, D.; Fenoll, A.; Ardanuy, C.; Calatayud, L.; Cubero, M.; de la Campa, A. G.; Li√±ares, J.	OBJECTIVES: To analyse the epidemiology of isolates of serotype 6C among invasive pneumococci isolated from children and adults in Spain between 1997 and 2009, and to characterize serotype 6C clones and macrolide and quinolone resistance mechanisms. METHODS: Antimicrobial susceptibility was determined following CLSI guidelines. Phenotypic characterization of macrolide-resistant isolates was perfo…	2011	Aug	J Antimicrob Chemother	66	8	1712-8	21628304	10.1093/jac/dkr193	#654	Rolo 2011	Gabriel Temitope Sunmonu (2024-01-12 13:17:31)(Select): MGE + AMR;	MGE + AMR
Evolution and genetic diversity of the Spain23F-ST81 clone causing adult invasive pneumococcal disease in Barcelona (1990-2012)	Domenech, A.; Ardanuy, C.; Grau, I.; Calatayud, L.; Pallares, R.; Fenoll, A.; Brueggemann, A.B.; Li√±ares, J.	Objectives: We aimed to analyse the clinical epidemiology and genetic diversity of invasive pneumococcal disease (IPD) episodes attributed to the Spain. 23F-ST81 (PMEN1) clone. Methods: Fifty-eight (2.7%) of 2117 invasive pneumococci isolated from adult patients during the 1990-2012 period shared a PFGE pattern related to the PMEN1 clone. The genotype was confirmed by multilocus sequence typing. …	2014		Journal of Antimicrobial Chemotherapy	69	4	924-931		10.1093/jac/dkt473	#1467	Domenech 2014	Gabriel Temitope Sunmonu (2024-01-11 10:34:37)(Select): MGE + AMR;	MGE + AMR
Phenotypic and molecular characterization of tetracycline- and erythromycin-resistant strains of Streptococcus pneumoniae	Montanari, M. P.; Cochetti, I.; Mingoia, M.; Varaldo, P. E.	Sixty-five clinical isolates of Streptococcus pneumoniae, all collected in Italy between 1999 and 2002 and resistant to both tetracycline (MIC, >or=8 microg/ml) and erythromycin (MIC, >or=1 microg/ml), were investigated. Of these strains, 11% were penicillin resistant and 23% were penicillin intermediate. With the use of the erythromycin-clindamycin-rokitamycin triple-disk test, 14 strains were a…	2003	Jul	Antimicrob Agents Chemother	47	7	2236-41	12821474	10.1128/aac.47.7.2236-2241.2003	#515	Montanari 2003	Gabriel Temitope Sunmonu (2024-01-10 13:17:14)(Select): MGE + AMR;	MGE + AMR
Antibiotic resistance is associated with integrative and conjugative elements and genomic islands in naturally circulating streptococcus pneumoniae isolates from adults in liverpool, uk	Nikolaou, E.; Hubbard, A.T.M.; Botelho, J.; Marschall, T.A.M.; Ferreira, D.M.; Roberts, A.P.	Pneumonia is the sixth largest cause of death in the UK. It is usually caused by Streptococcus pneumoniae, which healthy individuals can carry in their nose without symptoms of disease. Antimicrobial resistance further increases mortality and morbidity associated with pneumococcal infection, although few studies have analysed resistance in naturally circulating pneumococcal isolates in adult popu…	2020		Genes	11	6	2025-09-01		10.3390/genes11060625	#1067	Nikolaou 2020	Gabriel Temitope Sunmonu (2024-01-09 12:10:50)(Select): MGE + AMR;	MGE + AMR
Molecular epidemiology of erythromycin resistance in Streptococcus pneumoniae isolates from blood and noninvasive sites	Amezaga, M.R.; Carter, P.E.; Cash, P.; McKenzie, H.	Erythromycin-resistant isolates of Streptococcus pneumoniae from blood cultures and noninvasive sites were studied over a 3-year period. The prevalence of erythromycin resistance was 11.9% (19 of 160) in blood culture isolates but 4.2% (60 of 1,435) in noninvasive-site isolates. Sixty-two of the 79 resistant isolates were available for study. The M phenotype was responsible for 76% (47 of 62) of …	2002		Journal of Clinical Microbiology	40	9	3313-3318		10.1128/JCM.40.9.3313-3318.2002	#2030	Amezaga 2002	Gabriel Temitope Sunmonu (2024-01-11 11:55:52)(Select): MGE + AMR;	MGE + AMR
Resistance determinants and their association with different transposons in the antibiotic-resistant Streptococcus pneumoniae	Korona-Glowniak, I.; Siwiec, R.; Malm, A.	Multiple resistance of Streptococcus pneumoniae is generally associated with their unique recombination-mediated genetic plasticity and possessing the mobile genetic elements. The aim of our study was to detect antibiotic resistance determinants and conjugative transposons in 138 antibiotic-resistant pneumococcal strains isolated from nasopharynx of healthy young children from Lublin, Poland. The…	2015		Biomed Res Int	2015		836496	25883976	10.1155/2015/836496	#388	Korona-Glowniak 2015	Gabriel Temitope Sunmonu (2024-01-11 12:04:05)(Select): MGE + AMR ;	MGE + AMR
Molecular epidemiology and variants of the multidrug-resistant Streptococcus pneumoniae Spain14-5 international clone among Spanish clinical isolates	Marim√≥n, J.M.; P√©rez-Trallero, E.; Ercibengoa, M.; Gonzalez, A.; Fenoll, A.	Objective: To analyse the molecular structure of several antimicrobial resistance determinants in isolates of the Spain14-5 clone to better understand its emergence and spread. Methods: The distinct genes and mechanism of resistance to penicillin, erythromycin, clindamycin, tetracycline, chloramphenicol and trimethoprim were studied in an apparently homogeneous group of 117 isolates of the multid…	2006		Journal of Antimicrobial Chemotherapy	57	4	654-660		10.1093/jac/dkl028	#1935	Marim√≥n 2006	Gabriel Temitope Sunmonu (2024-01-12 10:08:25)(Select): MGE + AMR;	MGE + AMR
Dominance of multidrug resistant CC271 clones in macrolide-resistant streptococcus pneumoniae in Arizona	Bowers, J. R.; Driebe, E. M.; Nibecker, J. L.; Wojack, B. R.; Sarovich, D. S.; Wong, A. H.; Brzoska, P. M.; Hubert, N.; Knadler, A.; Watson, L. M.; Wagner, D. M.; Furtado, M. R.; Saubolle, M.; Engelthaler, D. M.; Keim, P. S.	BACKGROUND: Rates of resistance to macrolide antibiotics in Streptococcus pneumoniae are rising around the world due to the spread of mobile genetic elements harboring mef(E) and erm(B) genes and post-vaccine clonal expansion of strains that carry them. RESULTS: Characterization of 592 clinical isolates collected in Arizona over a 10 year period shows 23.6% are macrolide resistant. The largest po…	2012	2025-01-18	BMC Microbiol	12		12	22251616	10.1186/1471-2180-12-12	#74	Bowers 2012	Gabriel Temitope Sunmonu (2024-01-10 11:48:20)(Select): MGE + AMR;	MGE + AMR
Population structure of ocular Streptococcus pneumoniae is highly diverse and formed by lineages that escape current vaccines	Andre, C.; Rouhana, J.; Scarpa de Mello, S.; Rosa da Cunha, G.; Van Camp, A. G.; Gilmore, M. S.; Bispo, P. J. M.	Streptococcus pneumoniae is a leading cause of ocular infections including serious and sight-threatening conditions. The use of pneumococcal conjugate vaccines (PCV) has substantially reduced the incidence of pneumonia and invasive pneumococcal diseases, but has had limited impact on ocular infections. Additionally, widespread vaccine use has resulted in ongoing selective pressure and serotype re…	2022	Mar	Microb Genom	8	3		35254235	10.1099/mgen.0.000763	#20	Andre 2022	Gabriel Temitope Sunmonu (2024-01-12 14:34:07)(Select): MGE + AMR; Gabriel Temitope Sunmonu (2024-01-12 14:33:41)(Select): no evidence of serotype replacement;	MGE + AMR
Genetic diversity of Tn916-related transposons among drug-resistant Streptococcus pneumoniae isolates colonizing healthy children in Venezuela	Quintero, B.; Araque, M.; Van Der Gaast-De Jongh, C.; Hermans, P.W.M.	Among a collection of 48 multidrug-resistant pneumococcal strains colonizing healthy children in a small municipality of M√©rida, Venezuela, we identified sequence types (STs) related to a variety of internationally spreading drug-resistant clones, as well as ST135, thus far isolated only in Europe. The clones invariably harbored one or more of the Tn916-related transposons Tn3872, Tn5253, Tn6002…	2011		Antimicrobial Agents and Chemotherapy	55	10	4930-4932		10.1128/AAC.00242-11	#1563	Quintero 2011	Gabriel Temitope Sunmonu (2024-01-10 12:09:57)(Select): MGE + AMR;	MGE + AMR
Genetic diversity of the tet(M) gene in tetracycline-resistant clonal lineages of Streptococcus pneumoniae	Doherty, N.; Trzcinski, K.; Pickerill, P.; Zawadzki, P.; Dowson, C.G.	The aim of the present study was to examine the stability and evolution of tet(M)-mediated resistance to tetracyclines among members of different clonal lineages of Streptococcus pneumoniae. Thirty-two tetracycline-resistant isolates representing three national (Spanish serotype 14, Spanish serotype 15, and Polish serotype 23F) and one international (Spanish serotype 23F) multidrug-resistant epid…	2000		Antimicrobial Agents and Chemotherapy	44	11	2979-2984		10.1128/AAC.44.11.2979-2984.2000	#2018	Doherty 2000	Gabriel Temitope Sunmonu (2024-01-10 12:08:34)(Select): MGE + AMR;	MGE + AMR
Molecular Epidemiology of Multiresistant Streptococcus pneumoniae with Both erm(B)- and mef(A)-Mediated Macrolide Resistance	Farrell, D.J.; Morrissey, I.; Bakker, S.; Morris, L.; Buckridge, S.; Felmingham, D.	Of a total of 1,043 macrolide-resistant Streptococcus pneumoniae isolates collected from 24 countries as part of PROTEKT 1999-2000, 71 isolates tested positive for both the mef(A) and erm(B) genes. Of 69 isolates subjected to further molecular investigations, all were resistant to tetracycline, 63 (91.3%) were resistant to penicillin, and 57 (82.6%) were resistant to trimethoprim-sulfamethoxazole…	2004		Journal of Clinical Microbiology	42	2	764-768		10.1128/JCM.42.2.764-768.2004	#1876	Farrell 2004	Gabriel Temitope Sunmonu (2024-01-11 12:03:36)(Select): MGE + AMR ;	MGE + AMR
Global emergence and population dynamics of divergent serotype 3 CC180 pneumococci	Azarian, T.; Mitchell, P. K.; Georgieva, M.; Thompson, C. M.; Ghouila, A.; Pollard, A. J.; von Gottberg, A.; du Plessis, M.; Antonio, M.; Kwambana-Adams, B. A.; Clarke, S. C.; Everett, D.; Cornick, J.; Sadowy, E.; Hryniewicz, W.; Skoczynska, A.; Mo√Øsi, J. C.; McGee, L.; Beall, B.; Metcalf, B. J.; Breiman, R. F.; Ho, P. L.; Reid, R.; O'Brien, K. L.; Gladstone, R. A.; Bentley, S. D.; Hanage, W. P.	Streptococcus pneumoniae serotype 3 remains a significant cause of morbidity and mortality worldwide, despite inclusion in the 13-valent pneumococcal conjugate vaccine (PCV13). Serotype 3 increased in carriage since the implementation of PCV13 in the USA, while invasive disease rates remain unchanged. We investigated the persistence of serotype 3 in carriage and disease, through genomic analyses …	2018	Nov	PLoS Pathog	14	11	e1007438	30475919	10.1371/journal.ppat.1007438	#34	Azarian 2018	Gabriel Temitope Sunmonu (2024-01-10 13:38:06)(Select): MGE + AMR;	MGE + AMR
A mosaic tetracycline resistance gene tet(S/M) detected in an MDR pneumococcal CC230 lineage that underwent capsular switching in South Africa	Lo, S.W., Gladstone, R.A., van Tonder, A.J., Du Plessis, M., Cornick, J.E., Hawkins, P.A., Madhi, S.A., Nzenze, S.A., Kandasamy, R., Ravikumar, K.L. and Elmdaghri, N.,	Objectives: We reported tet(S/M) in Streptococcus pneumoniae and investigated its temporal spread in relation to nationwide clinical interventions. Methods: We whole-genome sequenced 12 254 pneumococcal isolates from 29 countries on an Illumina HiSeq sequencer. Serotype, multilocus ST and antibiotic resistance were inferred from genomes. An SNP tree was built using Gubbins. Temporal spread was re…	2020		Journal of Antimicrobial Chemotherapy	75	3	512-520		10.1093/jac/dkz477		Lo 2020	Gabriel Temitope Sunmonu (2024-01-10 13:38:06)(Select): MGE + AMR;	MGE + AMR

## Sheet: Supplementary Table 2
Title	Authors	Abstract	Published Year	Published Month	Journal	Volume	Issue	Pages	Accession Number	DOI	Study	Continent	Country	Vaccine type	Sample Type (Dis/Carr)	Adult/Children	collection yr	Sample size	pre-PCV VT (Raw)	pre-PCV NVT (Raw)	pre-PCV VT (%)	pre-PCV NVT (%)	collection yr	Sample size	post-PCV VT (Raw)	post-PCV NVT (Raw)	post-PCV VT (%)	post-PCV NVT (%)	Top serotypes pre-PCV	Top serotypes post-PCV
Pneumococcal carriage in households in Karonga District, Malawi, before and after introduction of 13-valent pneumococcal conjugate vaccination	Heinsbroek, E.; Tafatatha, T.; Phiri, A.; Swarthout, T. D.; Alaerts, M.; Crampin, A. C.; Chisambo, C.; Mwiba, O.; Read, J. M.; French, N.	BACKGROUND: Thirteen-valent pneumococcal conjugate vaccine (PCV13) was introduced in Malawi in November 2011 and is offered to infants at 6, 10 and 14‚ÄØweeks of age as part of routine immunisation. PCV13 is expected to reduce vaccine type (VT) nasopharyngeal carriage, leading to reduced transmission and herd protection. METHODS: We compared pneumococcal carriage in rural Karonga District, Malawi…	2018	2025-11-19	Vaccine	36	48	7369-7376	30352744	10.1016/j.vaccine.2018.10.021	Heinsbroek 2018	Africa	Malawi	PCV13	Carriage	All ages	2009-2011	537	241	296	44.9	55.1	2014	449	113	336	25.2	74.8	N/A	N/A
Effect of the introduction of pneumococcal conjugate vaccination on invasive pneumococcal disease in The Gambia: a population-based surveillance study	Mackenzie, G. A.; Hill, P. C.; Jeffries, D. J.; Hossain, I.; Uchendu, U.; Ameh, D.; Ndiaye, M.; Adeyemi, O.; Pathirana, J.; Olatunji, Y.; Abatan, B.; Muhammad, B. S.; Fombah, A. E.; Saha, D.; Plumb, I.; Akano, A.; Ebruke, B.; Ideh, R. C.; Kuti, B.; Githua, P.; Olutunde, E.; Ofordile, O.; Green, E.; Usuf, E.; Badji, H.; Ikumapayi, U. N. A.; Manjang, A.; Salaudeen, R.; Nsekpong, E. D.; Jarju, S.; A…	BACKGROUND: Little information is available about the effect of pneumococcal conjugate vaccines (PCVs) in low-income countries. We measured the effect of these vaccines on invasive pneumococcal disease in The Gambia where the 7-valent vaccine (PCV7) was introduced in August, 2009, followed by the 13-valent vaccine (PCV13) in May, 2011. METHODS: We conducted population-based surveillance for invas…	2016	Jun	Lancet Infect Dis	16	6	703-711	26897105	10.1016/s1473-3099(16)00054-2	Mackenzie 2016	Africa	The Gambia	PCV7, PCV13	Disease	All ages	2008-2010	115	94	21	81.7	18.3	2013-2014	69	40	28	58	42	1, 5, 12F, 6A, 9V, 10F, 17F, 19A, 23F, 40	1, 5, 23F, 12F
Pneumococcal lineages associated with serotype replacement and antibiotic resistance in childhood invasive pneumococcal disease in the post-PCV13 era: an international whole-genome sequencing study	Lo, S. W.; Gladstone, R. A.; van Tonder, A. J.; Lees, J. A.; du Plessis, M.; Benisty, R.; Givon-Lavi, N.; Hawkins, P. A.; Cornick, J. E.; Kwambana-Adams, B.; Law, P. Y.; Ho, P. L.; Antonio, M.; Everett, D. B.; Dagan, R.; von Gottberg, A.; Klugman, K. P.; McGee, L.; Breiman, R. F.; Bentley, S. D.	BACKGROUND: Invasive pneumococcal disease remains an important health priority owing to increasing disease incidence caused by pneumococci expressing non-vaccine serotypes. We previously defined 621 Global Pneumococcal Sequence Clusters (GPSCs) by analysing 20‚Äà027 pneumococcal isolates collected worldwide and from previously published genomic data. In this study, we aimed to investigate the pne…	2019	Jul	Lancet Infect Dis	19	7	759-769	31196809	10.1016/s1473-3099(19)30297-x	Lo 2019	Africa	Malawi	PCV13	Disease	Children <3yrs	1997-2011	213	160	53	75.1	24.9	2014-2015	13	5	8	38.5	61.5	5, 23F, 6B, 6A, 1, 19A, 4, 19F, 14, 35B/35D, 15B/15C	35B/35D, 12F, 23F
Pneumococcal lineages associated with serotype replacement and antibiotic resistance in childhood invasive pneumococcal disease in the post-PCV13 era: an international whole-genome sequencing study	Lo, S. W.; Gladstone, R. A.; van Tonder, A. J.; Lees, J. A.; du Plessis, M.; Benisty, R.; Givon-Lavi, N.; Hawkins, P. A.; Cornick, J. E.; Kwambana-Adams, B.; Law, P. Y.; Ho, P. L.; Antonio, M.; Everett, D. B.; Dagan, R.; von Gottberg, A.; Klugman, K. P.; McGee, L.; Breiman, R. F.; Bentley, S. D.	BACKGROUND: Invasive pneumococcal disease remains an important health priority owing to increasing disease incidence caused by pneumococci expressing non-vaccine serotypes. We previously defined 621 Global Pneumococcal Sequence Clusters (GPSCs) by analysing 20‚Äà027 pneumococcal isolates collected worldwide and from previously published genomic data. In this study, we aimed to investigate the pne…	2019	Jul	Lancet Infect Dis	19	7	759-769	31196809	10.1016/s1473-3099(19)30297-x	Lo 2019	Africa	South Africa	PCV7, PCV13	Disease	Children <3yrs	2005-2009	763	641	122	84	16	2013-2014	291	82	209	28.2	71.8	14, 6B, 6A, 23F, 19F, 19A, 1, 18C, 15B/15C, 8	8, 35B/35D, 12F, 15B/15C, 16F, 19A, 15A, 23F, 19F
Pneumococcal lineages associated with serotype replacement and antibiotic resistance in childhood invasive pneumococcal disease in the post-PCV13 era: an international whole-genome sequencing study	Lo, S. W.; Gladstone, R. A.; van Tonder, A. J.; Lees, J. A.; du Plessis, M.; Benisty, R.; Givon-Lavi, N.; Hawkins, P. A.; Cornick, J. E.; Kwambana-Adams, B.; Law, P. Y.; Ho, P. L.; Antonio, M.; Everett, D. B.; Dagan, R.; von Gottberg, A.; Klugman, K. P.; McGee, L.; Breiman, R. F.; Bentley, S. D.	BACKGROUND: Invasive pneumococcal disease remains an important health priority owing to increasing disease incidence caused by pneumococci expressing non-vaccine serotypes. We previously defined 621 Global Pneumococcal Sequence Clusters (GPSCs) by analysing 20‚Äà027 pneumococcal isolates collected worldwide and from previously published genomic data. In this study, we aimed to investigate the pne…	2019	Jul	Lancet Infect Dis	19	7	759-769	31196809	10.1016/s1473-3099(19)30297-x	Lo 2019	Africa	The Gambia	PCV7, PCV13	Disease	Children <3yrs	1996-2009	62	56	6	90.3	9.7	2013-2014	86	34	52	39.5	60.5	1, 5, 14, 23F, 6B	12F, 1, 23F, 5 35B/35D, 15B/15C, 14, 24, 11B
The Effect of 13-Valent Pneumococcal Conjugate Vaccine on the Serotype Distribution and Antibiotic Resistance Profiles in Children With Invasive Pneumococcal Disease	Gaviria-Agudelo, C. L.; Jordan-Villegas, A.; Garcia, C.; McCracken, G. H., Jr.	BACKGROUND: Invasive pneumococcal disease (IPD) continues to be a significant burden in children despite the implementation of two generations of conjugate vaccines. Serotype replacement by nonvaccine serotypes is reported in multiple areas around the world. This study is a continuation of previous studies and describes the incidence, serotype distribution, and antibiotic resistance pattern of St…	2017	2025-09-01	J Pediatric Infect Dis Soc	6	3	253-259	26907814	10.1093/jpids/piw005	Gaviria-Agudelo 2017	North America	US	PCV7, PCV13	Disease	Children	1999-2000	103	88	15	85.4	14.6	2011-2014	119	76	43	63.9	36.1		23B, 6C, 19F, 23A, 14
Limited impact of pneumococcal vaccines on invasive pneumococcal disease in Nunavik (Quebec)	LeMeur, J. B.; Lefebvre, B.; Proulx, J. F.; De Wals, P.	OBJECTIVE: In 2002, a mass immunization campaign using the 23-valent pneumococcal polysaccharide vaccine (PPV23) was carried out in Nunavik to control an outbreak caused by a virulent clone of serotype 1 Streptococcus pneumoniae. At the same time, the 7-valent pneumococcal conjugate vaccine (PCV7) was introduced for routine immunization of infants, replaced by the 10-valent vaccine (PCV10) in 200…	2019	Feb	Can J Public Health	110	1	36-43	30341482	10.17269/s41997-018-0138-2	LeMeur 2019	North America	Canada	PCV7, PCV10, PCV13, PPV23	Disease	All ages	1997-2000	35	31	4	88.6	11.4	2010-2016	49	12	37	24.5	75.5
Serotype replacement and multiple resistance in Streptococcus pneumoniae after the introduction of the conjugate pneumococcal vaccine	Mera, R.; Miller, L. A.; Fritsche, T. R.; Jones, R. N.	BACKGROUND: The pneumococcal conjugate vaccine (PCV7), introduced in February 2000, covered 82% of the U.S. pediatric population in 2005. Changes over time in serogroup prevalence and multidrug-resistance (MR) to antimicrobials were evaluated using the U.S. SENTRY surveillance program. METHODS: The study included 704 U.S. isolates, with equal numbers before (1998-1999) and after the introduction …	2008	Jun	Microb Drug Resist	14	2	101-7	18491947	10.1089/mdr.2008.0782	Mera 2008	North America	US	PCV7	Both	All ages	1998-1999	352	241	111	68.5	31.5	2003-2004	352	103	249	29.3	70.7
Pneumococcal lineages associated with serotype replacement and antibiotic resistance in childhood invasive pneumococcal disease in the post-PCV13 era: an international whole-genome sequencing study	Lo, S. W.; Gladstone, R. A.; van Tonder, A. J.; Lees, J. A.; du Plessis, M.; Benisty, R.; Givon-Lavi, N.; Hawkins, P. A.; Cornick, J. E.; Kwambana-Adams, B.; Law, P. Y.; Ho, P. L.; Antonio, M.; Everett, D. B.; Dagan, R.; von Gottberg, A.; Klugman, K. P.; McGee, L.; Breiman, R. F.; Bentley, S. D.	BACKGROUND: Invasive pneumococcal disease remains an important health priority owing to increasing disease incidence caused by pneumococci expressing non-vaccine serotypes. We previously defined 621 Global Pneumococcal Sequence Clusters (GPSCs) by analysing 20‚Äà027 pneumococcal isolates collected worldwide and from previously published genomic data. In this study, we aimed to investigate the pne…	2019	Jul	Lancet Infect Dis	19	7	759-769	31196809	10.1016/s1473-3099(19)30297-x	Lo 2019	North America	US	PCV7, PCV13	Disease	Children <3yrs	1998-1999	137	126	11	92	8	2012	127	21	106	16.5	83.5	14, 18C, 19F, 4, 6A, 6B, 9V	22F, 15B/15C, 19A, 33F, 35B/35D, 12F, 38, 10A, 11A
Temporal Trends of Invasive Disease Due to Streptococcus pneumoniae among Children in the Intermountain West: Emergence of Nonvaccine Serogroups	Carrie L. Byington, Matthew H. Samore, Gregory J. Stoddard, Steve Barlow, Judy Daly, Kent Korgenski, Sean Firth, David Glover, Jasmin Jensen, Edward O. Mason, Cheryl K. Shutt, Andrew T. Pavia	Background. Use of the heptavalent pneumococcal conjugate vaccine (PCV-7 [Prevnar]) has been associated with decreased a incidence of invasive pneumococcal disease (IPD) among children in the United States. Methods. Cases of IPD in children <18 years of age insured by or receiving health care from Intermountain Health Care during 1996–2003 were identified. Isolates of S. pneumoniae from children …	2005	45474	Clinical Infectious Diseases,	41	1	21-29		10.1086/430604	Byington 2005	North America	US	PCV7	Disease	Children <18yrs	1997-2000	129	94	35	72.9	27.1	2001-2013	105	52	51	50.5	49.5	19, 14, 6, 9, 1, 18, 23, 3, 4, 7 (serogroup)	19, 1, 3, 9, 18, 6, 23, 7 (serogroup)
The direct effect of pneumococcal conjugate vaccines on invasive pneumococcal disease in children in the Latin American and Caribbean region (SIREVA 2006–17): a multicentre, retrospective observational study	Clara Inés Agudelo, Carlos Castañeda-Orjuela, Maria Cristina de Cunto Brandileone, Gabriela Echániz-Aviles, Samanta Cristine Grassi Almeida, María Noemí Carnalla-Barajas, Mabel Regueira, Sofia Fossati, Pedro Alarcón, Pamela Araya, Carolina Duarte, Jacqueline Sánchez, Mirna Novas, Gilda Toraño-Peraza, Misladys Rodríguez-Ortega, Gustavo Chamorro-Cortesi, Anibal Kawabata, Gabriela García-Gabarrot, T…	Background Streptococcus pneumoniae isolated from patients with invasive pneumococcal disease has been subjected to laboratory-based surveillance in Latin American and Caribbean countries since 1993. Invasive pneumococcal diseases remain a major cause of death and disability worldwide, particularly in children. We therefore aimed to assess the direct effect of pneumococcal conjugate vaccines (PCV…	2021	March	The Lancet Infectious Diseases	21	3	405-417		10.1016/S1473-3099(20)30489-8	Agudelo 2021	North America	Dominican Republic	PCV13	Disease	Children <5yrs	2010-2013	118	95	23	80.5	19.5	2015-2017	58	39	19	67.2	32.8	14, 23F, 6B, 6A, 3, NVT	19A, 6B, 6C, 14, 3
The direct effect of pneumococcal conjugate vaccines on invasive pneumococcal disease in children in the Latin American and Caribbean region (SIREVA 2006–17): a multicentre, retrospective observational study	Clara Inés Agudelo, Carlos Castañeda-Orjuela, Maria Cristina de Cunto Brandileone, Gabriela Echániz-Aviles, Samanta Cristine Grassi Almeida, María Noemí Carnalla-Barajas, Mabel Regueira, Sofia Fossati, Pedro Alarcón, Pamela Araya, Carolina Duarte, Jacqueline Sánchez, Mirna Novas, Gilda Toraño-Peraza, Misladys Rodríguez-Ortega, Gustavo Chamorro-Cortesi, Anibal Kawabata, Gabriela García-Gabarrot, T…	Background Streptococcus pneumoniae isolated from patients with invasive pneumococcal disease has been subjected to laboratory-based surveillance in Latin American and Caribbean countries since 1993. Invasive pneumococcal diseases remain a major cause of death and disability worldwide, particularly in children. We therefore aimed to assess the direct effect of pneumococcal conjugate vaccines (PCV…	2021	March	The Lancet Infectious Diseases	21	3	405-417		10.1016/S1473-3099(20)30489-8	Agudelo 2021	North America	Mexico	PCV13	Disease	Children <5yrs	2009-2011	276	202	74	73.2	26.8	2015-2017	153	63	90	41.2	58.8	19A, 19F, 23F, 6A, 6B, NVT	19A, 3, 19F, 15C, 23B, 15A, 35B
Long-term effect of 10-valent pneumococcal conjugate vaccine on nasopharyngeal carriage of Streptococcus pneumoniae in children in Brazil	Brandileone, M. C.; Zanella, R. C.; Almeida, S. C. G.; Cassiolato, A. P.; Lemos, A. P. S.; Salgado, M. M.; Higa, F. T.; Minamisava, R.; Andrade, A. L.	Brazil introduced the 10-valent pneumococcal vaccine (PCV10) to the routine national immunization program (NIP) in March 2010. In 2017, we investigated the effects of PCV10 on nasopharyngeal carriage of vaccine-types (VT) and non-vaccine-types (NVT) of Streptococcus pneumoniae (Spn) among children living in S√£o Paulo city. We also compared the prevalence of VT and NVT with previous carriage surv…	2019	2025-08-23	Vaccine	37	36	5357-5363	31351796	10.1016/j.vaccine.2019.07.043	Brandileone 2019	South America	Brazil	PCV10	Carriage	Children <2yrs	2010	207	99	108	47.8	52.2	2013-2017	546	12	534	2.2	97.8	6B, 19F, 6A, 14, 23F, 19A, 6C, 23B	6C, 19A, 15B, 15A, 16F, 11A
Changes in the incidence of acute bacterial meningitis caused by Streptococcus pneumoniae and the implications of serotype replacement in children in Colombia after mass vaccination with PCV10	Farfán-Albarracín, J. D., Camacho-Moreno, G., Leal, A. L., Patiño, J., Coronell, W., Gutiérrez, I. F., Beltrán, S., Álvarez-Olmos, M. I., Mariño, C., Barrero, R., Rojas, J. P., Espinosa, F., Arango-Ferreira, C., Suarez, M. A., Trujillo, M., López-Medina, E., López, P., Pinzón, H., Ramos, N., Moreno, V. M., Montañez, A.	INTRODUCTION: Acute bacterial meningitis (ABM) is a public health problem. The disease has reemerged after the introduction of pneumococcal conjugate vaccines (PCVs) due to an increase in serotypes that are not covered. The objective was to determine the changes in the disease incidence before and after the introduction of the 10-valent vaccine (PCV10) in Colombia. METHODS: This multicenter study…	2022		Front Pediatr	10		1006887	36210950	10.3389/fped.2022.1006887	Farfán-Albarracín 2022	South America	Colombia	PCV10	Disease	Children <18yrs	2008-2011	16	12	4	75	25	2016-2019	22	2	20	9.1	90.9
The direct effect of pneumococcal conjugate vaccines on invasive pneumococcal disease in children in the Latin American and Caribbean region (SIREVA 2006–17): a multicentre, retrospective observational study	Clara Inés Agudelo, Carlos Castañeda-Orjuela, Maria Cristina de Cunto Brandileone, Gabriela Echániz-Aviles, Samanta Cristine Grassi Almeida, María Noemí Carnalla-Barajas, Mabel Regueira, Sofia Fossati, Pedro Alarcón, Pamela Araya, Carolina Duarte, Jacqueline Sánchez, Mirna Novas, Gilda Toraño-Peraza, Misladys Rodríguez-Ortega, Gustavo Chamorro-Cortesi, Anibal Kawabata, Gabriela García-Gabarrot, T…	Background Streptococcus pneumoniae isolated from patients with invasive pneumococcal disease has been subjected to laboratory-based surveillance in Latin American and Caribbean countries since 1993. Invasive pneumococcal diseases remain a major cause of death and disability worldwide, particularly in children. We therefore aimed to assess the direct effect of pneumococcal conjugate vaccines (PCV…	2021	March	The Lancet Infectious Diseases	21	3	405-417		10.1016/S1473-3099(20)30489-8	Agudelo 2021	South America	Brazil	PCV10	Disease	Children <5yrs	2008-2010	727	530	197	72.9	27.1	2015-2017	441	27	414	6.1	93.9	14, 6B, 18C, 23F, 6A, 19F, 19A, 3 + NVT	19A, 6C, 3, 6A, 24/24F, 10A, 12F, 15C, 35B
The direct effect of pneumococcal conjugate vaccines on invasive pneumococcal disease in children in the Latin American and Caribbean region (SIREVA 2006–17): a multicentre, retrospective observational study	Clara Inés Agudelo, Carlos Castañeda-Orjuela, Maria Cristina de Cunto Brandileone, Gabriela Echániz-Aviles, Samanta Cristine Grassi Almeida, María Noemí Carnalla-Barajas, Mabel Regueira, Sofia Fossati, Pedro Alarcón, Pamela Araya, Carolina Duarte, Jacqueline Sánchez, Mirna Novas, Gilda Toraño-Peraza, Misladys Rodríguez-Ortega, Gustavo Chamorro-Cortesi, Anibal Kawabata, Gabriela García-Gabarrot, T…	Background Streptococcus pneumoniae isolated from patients with invasive pneumococcal disease has been subjected to laboratory-based surveillance in Latin American and Caribbean countries since 1993. Invasive pneumococcal diseases remain a major cause of death and disability worldwide, particularly in children. We therefore aimed to assess the direct effect of pneumococcal conjugate vaccines (PCV…	2021	March	The Lancet Infectious Diseases	21	3	405-417		10.1016/S1473-3099(20)30489-8	Agudelo 2021	South America	Chile	PCV10	Disease	Children <5yrs	2009-2011	844	613	231	72.6	27.4	2015-2017	404	44	360	10.9	89.1	14, 6B, 1, 6A, 19F, 19A, 18C, NVT	19A, 3, 14, 6C, 6A, 24/24F, 22F 1, 15A
The direct effect of pneumococcal conjugate vaccines on invasive pneumococcal disease in children in the Latin American and Caribbean region (SIREVA 2006–17): a multicentre, retrospective observational study	Clara Inés Agudelo, Carlos Castañeda-Orjuela, Maria Cristina de Cunto Brandileone, Gabriela Echániz-Aviles, Samanta Cristine Grassi Almeida, María Noemí Carnalla-Barajas, Mabel Regueira, Sofia Fossati, Pedro Alarcón, Pamela Araya, Carolina Duarte, Jacqueline Sánchez, Mirna Novas, Gilda Toraño-Peraza, Misladys Rodríguez-Ortega, Gustavo Chamorro-Cortesi, Anibal Kawabata, Gabriela García-Gabarrot, T…	Background Streptococcus pneumoniae isolated from patients with invasive pneumococcal disease has been subjected to laboratory-based surveillance in Latin American and Caribbean countries since 1993. Invasive pneumococcal diseases remain a major cause of death and disability worldwide, particularly in children. We therefore aimed to assess the direct effect of pneumococcal conjugate vaccines (PCV…	2021	March	The Lancet Infectious Diseases	21	3	405-417		10.1016/S1473-3099(20)30489-8	Agudelo 2021	South America	Columbia	PCV10	Disease	Children <5yrs	2009-2011	366	231	135	63.1	36.9	2015-2017	352	34	318	9.7	90.3	14, 1, 6B, 19A, 23F ,NVT	19A, 3, 6A, 23A, 24/24F
The direct effect of pneumococcal conjugate vaccines on invasive pneumococcal disease in children in the Latin American and Caribbean region (SIREVA 2006–17): a multicentre, retrospective observational study	Clara Inés Agudelo, Carlos Castañeda-Orjuela, Maria Cristina de Cunto Brandileone, Gabriela Echániz-Aviles, Samanta Cristine Grassi Almeida, María Noemí Carnalla-Barajas, Mabel Regueira, Sofia Fossati, Pedro Alarcón, Pamela Araya, Carolina Duarte, Jacqueline Sánchez, Mirna Novas, Gilda Toraño-Peraza, Misladys Rodríguez-Ortega, Gustavo Chamorro-Cortesi, Anibal Kawabata, Gabriela García-Gabarrot, T…	Background Streptococcus pneumoniae isolated from patients with invasive pneumococcal disease has been subjected to laboratory-based surveillance in Latin American and Caribbean countries since 1993. Invasive pneumococcal diseases remain a major cause of death and disability worldwide, particularly in children. We therefore aimed to assess the direct effect of pneumococcal conjugate vaccines (PCV…	2021	March	The Lancet Infectious Diseases	21	3	405-417		10.1016/S1473-3099(20)30489-8	Agudelo 2021	South America	Paraguay	PCV10	Disease	Children <5yrs	2010-2012	165	127	38	77	23	2015-2017	109	22	87	20.2	79.8	14, 6B, 6A, NVT	3, 19A, 14, 12F, 24/24F
The direct effect of pneumococcal conjugate vaccines on invasive pneumococcal disease in children in the Latin American and Caribbean region (SIREVA 2006–17): a multicentre, retrospective observational study	Clara Inés Agudelo, Carlos Castañeda-Orjuela, Maria Cristina de Cunto Brandileone, Gabriela Echániz-Aviles, Samanta Cristine Grassi Almeida, María Noemí Carnalla-Barajas, Mabel Regueira, Sofia Fossati, Pedro Alarcón, Pamela Araya, Carolina Duarte, Jacqueline Sánchez, Mirna Novas, Gilda Toraño-Peraza, Misladys Rodríguez-Ortega, Gustavo Chamorro-Cortesi, Anibal Kawabata, Gabriela García-Gabarrot, T…	Background Streptococcus pneumoniae isolated from patients with invasive pneumococcal disease has been subjected to laboratory-based surveillance in Latin American and Caribbean countries since 1993. Invasive pneumococcal diseases remain a major cause of death and disability worldwide, particularly in children. We therefore aimed to assess the direct effect of pneumococcal conjugate vaccines (PCV…	2021	March	The Lancet Infectious Diseases	21	3	405-417		10.1016/S1473-3099(20)30489-8	Agudelo 2021	South America	Argentina	PCV13	Disease	Children <5yrs	2010-2012	1003	853	150	85	15	2015-2017	434	149	285	34.3	65.7	14, 5, 1, 7F, 19A, 6A, 6B, 18C, 3, NVT	1, 3, 7F, 19A, 12F, 24/24F, 23B, 15A, 23A, 14, 15B
The direct effect of pneumococcal conjugate vaccines on invasive pneumococcal disease in children in the Latin American and Caribbean region (SIREVA 2006–17): a multicentre, retrospective observational study	Clara Inés Agudelo, Carlos Castañeda-Orjuela, Maria Cristina de Cunto Brandileone, Gabriela Echániz-Aviles, Samanta Cristine Grassi Almeida, María Noemí Carnalla-Barajas, Mabel Regueira, Sofia Fossati, Pedro Alarcón, Pamela Araya, Carolina Duarte, Jacqueline Sánchez, Mirna Novas, Gilda Toraño-Peraza, Misladys Rodríguez-Ortega, Gustavo Chamorro-Cortesi, Anibal Kawabata, Gabriela García-Gabarrot, T…	Background Streptococcus pneumoniae isolated from patients with invasive pneumococcal disease has been subjected to laboratory-based surveillance in Latin American and Caribbean countries since 1993. Invasive pneumococcal diseases remain a major cause of death and disability worldwide, particularly in children. We therefore aimed to assess the direct effect of pneumococcal conjugate vaccines (PCV…	2021	March	The Lancet Infectious Diseases	21	3	405-417		10.1016/S1473-3099(20)30489-8	Agudelo 2021	South America	Uruguay	PCV13	Disease	Children <5yrs	2008-2010	171	138	33	80.7	19.3	2015-2017	87	38	49	43.7	56.3	14, 1, 3, 5, 19A, NVT	3, 14, 19A, 19F, 12F, 23B, 15A
Comparative incidence dynamics and serotypes of meningitis, bacteremic pneumonia and other-IPD in young children in the PCV era: Insights from Israeli surveillance studies	Ben-Shimol, S.; Givon-Lavi, N.; Grisaru-Soen, G.; Megged, O.; Greenberg, D.; Dagan, R.	INTRODUCTION: Widespread introduction of pneumococcal conjugated vaccines (PCVs) impacted on invasive pneumococcal disease (IPD). However, IPD reduction may not be similar in all outcomes within IPD. We assessed PCV7/PCV13 impact on pneumococcal meningitis, bacteremic pneumonia (BP) and other (non-meningitis, non-pneumonia) IPD episodes in children <5years in Israel. METHODS: A prospective, popul…	2018	2025-08-28	Vaccine	36	36	5477-5484	28579230	10.1016/j.vaccine.2017.05.059	Ben-Shimol 2018	Asia	Israel	PCV7, PCV13	Disease	Children <5yrs	2000-2008	2681	2383	298	88.9	11.1	2014-2016	289	34	255	11.7	88.3
Serotype distribution of Streptococcus pneumoniae in children with invasive diseases in Turkey: 2008-2014	Ceyhan, M.; Ozsurekci, Y.; G√ºrler, N.; √ñks√ºz, L.; Aydemir, S.; Ozkan, S.; Yuksekkaya, S.; Keser Emiroglu, M.; G√ºltekin, M.; Yaman, A.; Kiremitci, A.; Yanƒ±k, K.; Karli, A.; Ozcinar, H.; Aydin, F.; Bayramoglu, G.; Zer, Y.; Gulay, Z.; Gayyurhan, E. D.; G√ºl, M.; √ñzakƒ±n, C.; G√ºd√ºc√ºoƒülu, H.; Per√ßin, D.; Akpolat, N.; Ozturk, C.; Camcƒ±oƒülu, Y.; Karadaƒü √ñncel, E.; √áelik, M.; ≈ûanal, L.; …	Successful vaccination policies for protection from invasive pneumococcal diseases (IPD) dependent on determination of the exact serotype distribution in each country. We aimed to identify serotypes of pneumococcal strains causing IPD in children in Turkey and emphasize the change in the serotypes before and after vaccination with 7-valent pneumococcal conjugate vaccine (PCV-7) was included and P…	2016		Hum Vaccin Immunother	12	2	308-13	26325175	10.1080/21645515.2015.1078952	Ceyhan 2016	Asia	Turkey	PCV7, PCV13	Disease	Children <18yrs	2008-2010	195	142	53	72.8	27.2	2015-2018	167	94	73	56.2	43.8		19F, 1, 3
Serotype-specific effectiveness against pneumococcal carriage and serotype replacement after ten-valent Pneumococcal Conjugate Vaccine (PCV10) introduction in Pakistan	Nisar, M. I.; Jehan, F.; Shahid, S.; Ahmed, S.; Shakoor, S.; Kabir, F.; Hotwani, A.; Muneer, S.; Khalid, F.; Muhammad, S.; Althouse, B. M.; Hu, H.; Whitney, C. G.; Ali, A.; Zaidi, A. K. M.; Omer, S. B.; Iqbal, N.	OBJECTIVE: Pakistan was one of the first South-Asian countries to introduce the ten-valent pneumococcal conjugate vaccine (PCV10) at the national level, using a 3+0 schedule without catchup, in 2013. METHODS: From 2014-18, fifteen children <2 years old were recruited every week in Matiari, Sindh, and nasopharyngeal swabs were collected. The samples were cultured, and pneumococcus was further sero…	2022		PLoS One	17	1	e0262466	35061793	10.1371/journal.pone.0262466	Nisar 2022	Asia	Pakistan	PCV10	Carriage	Children <2yrs	2012-2013	225	60	165	26.7	73.3	2017-2018	810	78	732	9.6	90.4
Impact of the pneumococcal conjugate vaccine on serotype distribution and susceptibility trends of pediatric non-invasive Streptococcus pneumoniae isolates in Tokai, Japan over a 5-year period	Okade, H.; Funatsu, T.; Eto, M.; Furuya, Y.; Mizunaga, S.; Nomura, N.; Mitsuyama, J.; Yamagishi, Y.; Mikamo, H.	Introduction of the 7-valent pneumococcal conjugate vaccine (PCV7) in February 2010 markedly reduced the burden of invasive pneumococcal disease (IPD) and changed serotype distribution in Japan. We investigated the serotype distribution and susceptibility trends of non-invasive Streptococcus pneumoniae isolates collected from pediatric patients. A total of 564 pneumococcal isolates were collected…	2014	Jul	J Infect Chemother	20	7	423-8	24802765	10.1016/j.jiac.2014.03.010	Okade 2014	Asia	Japan	PCV7	Disease	Children <15yrs	2008-2009	136	96	40	70.6	29.4	2011-2012	111	53	58	47.7	52.3
Serotype replacement of Streptococcus pneumoniae due to seven-valent pneumococcal conjugate vaccine in Japan	Sakata, H.; Sato, Y.; Toyonaga, Y.; Hanaki, H.	BACKGROUND: This study examined the trends for the serotypes of S. pneumoniae that have caused infections before (2010) and after (2012) the introduction of PCV-7 in Japan. METHODS: We examined 458 strains of Streptococcus pneumoniae obtained from 22 pediatric institutions throughout Japan from January to June 2010 (immediately after the introduction of the seven-valent pneumococcal conjugate vac…	2018	Jan	Pediatr Int	60	1	52-56	28779495	10.1111/ped.13386	Sakata 2018	Asia	Japan	PCV 7	Disease	Children <15yrs	2010	458	356	102	77.7	22.3	2012	370	146	224	39.5	60.5	19F, 6B, 23F, 14	6C, 19F, 15A,15B, 19A
Serotype distribution of Streptococcus pneumoniae isolated from adult respiratory tract infections in nationwide Japanese surveillances from 2006 to 2014	Shoji, H.; Maeda, M.; Takuma, T.; Niki, Y.	BACKGROUND AND OBJECTIVE: Reports on the efficacy of pneumococcal conjugate vaccines (PCVs) have been received from many countries. However, in countries where the 7-valent PCV (PCV7) and 13-valent PCV (PCV13) were introduced, overall coverage of the serotypes by the vaccine gradually decreased due to pneumococcal serotype replacement. The aim of this study is to assess the distribution of pneumo…	2017	Aug	J Infect Chemother	23	8	538-544	28623109	10.1016/j.jiac.2017.05.003	Shoji 2017	Asia	Japan	PCV13	Disease	Adult	2006-2010	600	383	217	63.8	36.2	2012-2014	486	239	247	49.2	50.8	3, 19F, 6B, 23F, 14, 6A, 19A, 6C	3, 19A, 19F, 6B, 11, 22F
Nationwide population-based surveillance of invasive pneumococcal disease in Japanese children: Effects of the seven-valent pneumococcal conjugate vaccine	Suga, S.; Chang, B.; Asada, K.; Akeda, H.; Nishi, J.; Okada, K.; Wakiguchi, H.; Maeda, A.; Oda, M.; Ishiwada, N.; Saitoh, A.; Oishi, T.; Hosoya, M.; Togashi, T.; Oishi, K.; Ihara, T.	BACKGROUND: In Japan, the seven-valent pneumococcal conjugate vaccine (PCV7) was introduced in 2010. PCV13 has replaced PCV7 since November 2013. METHODS: The effectiveness of PCV7 in protecting against invasive pneumococcal disease (IPD) in children aged <5 years was evaluated in a nationwide active population-based surveillance of IPD in 2008-2013 in 10 prefectures in Japan. RESULTS: 1181 cases…	2015	2025-11-09	Vaccine	33	45	6054-60	26235372	10.1016/j.vaccine.2015.07.069	Suga 2015	Asia	Japan	PCV7	Disease	Children <5yrs	2008-2011	403	315	88	78.2	21.8	2011-2013	308	112	196	36.4	63.6	6B, 14, 23F, 19F, 19A, 6A, 4	19A, 6B, 14, 23F, 15A, 24F
Longitudinal investigation¬†of nasopharyngeal pneumococcal carriage in early¬†childhood: The PATCH birth cohort study	Tsai, M. H.; Liao, S. L.; Chiu, C. Y.; Shih, H. J.; Hua, M. C.; Yao, T. C.; Lai, S. H.; Yeh, K. W.; Chen, L. C.; Chang, Y. J.; Huang, J. L.	Streptococcus pneumoniae is a common cause of infectious diseases such as pneumonia and sepsis. Its colonization is thought to be the first step in the development of invasive pneumococcal diseases. This study aimed to investigate pneumococcal colonization patterns in early childhood. A longitudinal birth cohort study was conducted for investigating nasopharyngeal colonized pneumococci at 1, 6, 1…	2020		PLoS One	15	8	e0237871	32817720	10.1371/journal.pone.0237871	Tsai 2020	Asia	Taiwan	PCV7, PCV13	Carriage	Children	2012	9	8	1	88.9	11.1	2017	25	9	16	36	64
Pneumococcal carriage in children in Ulaanbaatar, Mongolia before and one year after the introduction of the 13-valent pneumococcal conjugate vaccine	von Mollendorf, C.; Dunne, E. M.; La Vincente, S.; Ulziibayar, M.; Suuri, B.; Luvsantseren, D.; Narangerel, D.; Ortika, B. D.; Pell, C. L.; Nation, M. L.; Alamrousi, A.; Hinds, J.; Demberelsuren, S.; Nguyen, C.; Mungun, T.; Mulholland, E. K.; Satzke, C.	BACKGROUND: Nasopharyngeal carriage of Streptococcus pneumoniae precedes disease, is the source of pneumococcal community spread, and the mechanism for herd protection provided by pneumococcal conjugate vaccines (PCVs). There are few PCV impact studies in low- and middle-income countries, particularly in Asia. In 2016, Mongolia introduced the 13-valent PCV (PCV13) in a phased manner using a 2‚ÄØ+…	2019	2025-07-09	Vaccine	37	30	4068-4075	31174939	10.1016/j.vaccine.2019.05.078	vonMollendorf 2019	Asia	Mongolia	PCV13	Carriage	Children <2yrs	2015	468	265	203	56.6	43.4	2017	415	129	286	31.1	68.9
Genetic background of Cambodian pneumococcal carriage isolates following pneumococcal conjugate vaccine 13	Belman, S; Soeng, S; Soputhy, C; Gladstone, R; Hawkins, PA; Breiman, RF; McGee, L; Bentley, SD; Lo, SW; Turner, P	Streptococcus pneumoniae (the pneumococcus) is a leading cause of childhood mortality globally and in Cambodia. It is com-mensal in the human nasopharynx, occasionally resulting in invasive disease. Monitoring population genetic shifts, charac-terized by lineage and serotype expansions, as well as antimicrobial-resistance (AMR) patterns is crucial for assessing and predicting the impact of vaccin…	2022		MICROBIAL GENOMICS	8	6		WOS:000826471700001	10.1099/mgen.0.000837	Belman 2022	Asia	Cambodia	PCV13	Carriage	Children <5yrs	2013-2015	258	143	115	55.4	44.6	2016-2017	428	185	243	43.2	56.8
Pneumococcal lineages associated with serotype replacement and antibiotic resistance in childhood invasive pneumococcal disease in the post-PCV13 era: an international whole-genome sequencing study	Lo, S. W.; Gladstone, R. A.; van Tonder, A. J.; Lees, J. A.; du Plessis, M.; Benisty, R.; Givon-Lavi, N.; Hawkins, P. A.; Cornick, J. E.; Kwambana-Adams, B.; Law, P. Y.; Ho, P. L.; Antonio, M.; Everett, D. B.; Dagan, R.; von Gottberg, A.; Klugman, K. P.; McGee, L.; Breiman, R. F.; Bentley, S. D.	BACKGROUND: Invasive pneumococcal disease remains an important health priority owing to increasing disease incidence caused by pneumococci expressing non-vaccine serotypes. We previously defined 621 Global Pneumococcal Sequence Clusters (GPSCs) by analysing 20‚Äà027 pneumococcal isolates collected worldwide and from previously published genomic data. In this study, we aimed to investigate the pne…	2019	Jul	Lancet Infect Dis	19	7	759-769	31196809	10.1016/s1473-3099(19)30297-x	Lo 2019	Asia	Israel	PCV7, PCV13	Disease	Children <3yrs	2005-2009	357	301	56	84.3	15.7	2011-2014	277	82	195	29.6	70.4	14, 6B, 19A, 6A, 1, 23F, 9V, 5, 19F, 18C	12F, 15B/15C, 5, 19A, 33F, 24, 1, 10A, 10B, 15A
Pneumococcal lineages associated with serotype replacement and antibiotic resistance in childhood invasive pneumococcal disease in the post-PCV13 era: an international whole-genome sequencing study	Lo, S. W.; Gladstone, R. A.; van Tonder, A. J.; Lees, J. A.; du Plessis, M.; Benisty, R.; Givon-Lavi, N.; Hawkins, P. A.; Cornick, J. E.; Kwambana-Adams, B.; Law, P. Y.; Ho, P. L.; Antonio, M.; Everett, D. B.; Dagan, R.; von Gottberg, A.; Klugman, K. P.; McGee, L.; Breiman, R. F.; Bentley, S. D.	BACKGROUND: Invasive pneumococcal disease remains an important health priority owing to increasing disease incidence caused by pneumococci expressing non-vaccine serotypes. We previously defined 621 Global Pneumococcal Sequence Clusters (GPSCs) by analysing 20‚Äà027 pneumococcal isolates collected worldwide and from previously published genomic data. In this study, we aimed to investigate the pne…	2019	Jul	Lancet Infect Dis	19	7	759-769	31196809	10.1016/s1473-3099(19)30297-x	Lo 2019	Asia	Hong Kong	PCV7, PCV13	Disease	Children <3yrs	1995-2001	45	44	1	97.8	2.2	2012-2016	20	15	5	75	25	14, 6B, 23F, 19F, 9V, 18C	3, 19A, 15B/15C, 23A, 19F, 14, 15A
Serotype and genotype replacement among macrolide-resistant invasive pneumococci in adults: Mechanisms of resistance and association with different transposons	Calatayud, L.; Ardanuy, C.; Tubau, F.; Rolo, D.; Grau, I.; Pallar√©s, R.; Mart√≠n, R.; Linares, J.	The aim of this study was to analyze trends in adult invasive pneumococcal disease (IPD) due to macrolideresistant strains and to study the evolution of serotypes, genotypes, and macrolide-resistant determinants of strains collected In a prospective study between 1999 and 2007 in Barcelona, Spain. IPD due to macrolideresistant strains of serotypes included in the 7-valent conjugate vaccine (PCV7)…	2010		Journal of Clinical Microbiology	48	4	1310-1316		10.1128/JCM.01868-09	Calatayud 2010	Europe	Spain	PCV7	Disease	Adult	1999-2001	54	36	18	66.7	33.3	2005-2007	68	15	53	22.1	77.9
Impact of pneumococcal conjugate vaccines on pneumococcal meningitis cases in France between 2001 and 2014: a time series analysis	Alari, A.; Chaussade, H.; Domenech De Cell√®s, M.; Le Fouler, L.; Varon, E.; Opatowski, L.; Guillemot, D.; Watier, L.	BACKGROUND: Pneumococcal meningitis (PM) is a major invasive pneumococcal disease. Two pneumococcal conjugate vaccines (PCVs) have been introduced in France: PCV7 was recommended in 2003 and replaced in 2010 by PCV13, which has six additional serotypes. The impact of introducing those vaccines on the evolution of PM case numbers and serotype distributions in France from 2001 to 2014 is assessed h…	2016	2025-12-21	BMC Med	14	1	211	27998266	10.1186/s12916-016-0755-7	Alari 2016	Europe	France	PCV7, PCV13	Disease	All ages	2001-2003	715	534	181	74.7	25.3	2012-2014	628	168	460	26.8	73.2	6B, 9V, 14, 18C, 19F, 23F, 3, 6A, 19A, 35F	19F, 3, 19A, 12F, 24F, 23B, 10A, 15A, 6C
Effect of pneumococcal conjugate vaccination on serotype-specific carriage and invasive disease in England: a cross-sectional study	Flasche, S.; Van Hoek, A. J.; Sheasby, E.; Waight, P.; Andrews, N.; Sheppard, C.; George, R.; Miller, E.	BACKGROUND: We investigated the effect of the 7-valent pneumococcal conjugate vaccine (PCV7) programme in England on serotype-specific carriage and invasive disease to help understand its role in serotype replacement and predict the impact of higher valency vaccines. METHODS AND FINDINGS: Nasopharyngeal swabs were taken from children <5 y old and family members (n=400) 2 y after introduction of P…	2011	Apr	PLoS Med	8	4	e1001017	21483718	10.1371/journal.pmed.1001017	Flasche 2011	Europe	UK	PCV7	Carriage	Children <5yrs	2001-2002	972	762	210	78.4	21.6	2008-2009	127	35	92	27.6	72.4
Five winters of pneumococcal serotype replacement in UK carriage following PCV introduction	Gladstone, R. A.; Jefferies, J. M.; Tocheva, A. S.; Beard, K. R.; Garley, D.; Chong, W. W.; Bentley, S. D.; Faust, S. N.; Clarke, S. C.	The seven-valent pneumococcal conjugate vaccine (PCV7) was added to the UK national immunisation programme in September 2006. PCV13 replaced PCV7 in April 2010. As carriage precedes disease cases this study collected carried pneumococci from children each winter from 2006/7 to 2010/11 over PCV introduction. Conventional microbiology and whole genome sequencing were utilised to characterise pneumo…	2015	2025-04-21	Vaccine	33	17	2015-21	25776920	10.1016/j.vaccine.2015.03.012	Gladstone 2015	Europe	UK	PCV7, PCV13	Carriage	Children <5yrs	2006-2007	103	70	33	68	32	2010-2011	99	11	88	11	89	19F, 6B, 6A, 23F	21, 6C, 35F, 23B, 33F, 15A
The impact of childhood 13-valent pneumococcal conjugate vaccination on overall invasive pneumococcal disease, including the oldest old	Henckaerts, L.; Desmet, S.; Schalck, N.; Lagrou, K.; Verhaegen, J.; Peetermans, W. E.; Flamaing, J.	Objectives: Our aim was to compare serotype distribution in invasive pneumococcal disease (IPD) in the Belgian population before and after introduction of the 13-valent conjugte vaccine (PCV13) in the national childhood vaccination schedule.Methods: Serotyping was performed on 12,534 pleural fluid and bacteraemic Streptococcus pneumoniae isolates sent to the National Reference Centre. We compared…	2021	Aug	Acta Clin Belg	76	4	272-279	32000622	10.1080/17843286.2020.1721131	Henckaerts 2021	Europe	Belgium	PCV13	Disease	All ages	2007-2010	6819	4708	2111	69	31	2012-2015	5715	2916	2799	51	49
Herd immunity and serotype replacement 4 years after seven-valent pneumococcal conjugate vaccination in England and Wales: an observational cohort study	Miller, E.; Andrews, N. J.; Waight, P. A.; Slack, M. P.; George, R. C.	BACKGROUND: The seven-valent pneumococcal conjugate vaccine (PCV7) has reduced vaccine-type (VT) invasive pneumococcal disease but increases in non-vaccine-type (NVT) disease have varied between countries. We assess the effect of the PCV7 vaccination on VT and NVT disease in England and Wales. METHODS: The study cohort was the population of England and Wales from July, 2000, to June, 2010. We cal…	2011	Oct	Lancet Infect Dis	11	10	760-8	21621466	10.1016/s1473-3099(11)70090-1	Miller 2011	Europe	UK	PCV7	Disease	All ages	2000-2006	8835	4372	4463	49.5	50.5	2009-2010	5816	608	5208	10.5	89.5
Changes in pneumococcal serotypes and antibiotypes carried by vaccinated and unvaccinated day-care centre attendees in Portugal, a country with widespread use of the seven-valent pneumococcal conjugate vaccine	Sá-Leão, R., Nunes, S., Brito-Avô, A., Frazão, N., Simões, A. S., Crisóstomo, M. I., Paulo, A. C., Saldanha, J., Santos-Sanches, I., de Lencastre, H.	The seven-valent pneumococcal conjugate vaccine (PCV7) has been available in Portugal since June 2001, but is not included in the National Vaccination Plan. Its impact on colonization is unknown. A point-prevalence study to evaluate PCV7 usage was carried out in 2006 among day-care centre attendees from the Lisbon area. Pneumococcal carriage rates, serotypes, and antibiotypes were determined and …	2009	Nov	Clin Microbiol Infect	15	11	1002-7	19392883	10.1111/j.1469-0691.2009.02775.x	Sá-Leão 2009	Europe	Portugal	PCV7	Carriage	Children	2001	465	247	218	53.1	46.9	2006	392	44	348	11.2	88.8
The Genomics of Streptococcus Pneumoniae Carriage Isolates from UK Children and Their Household Contacts, Pre-PCV7 to Post-PCV13	Sheppard, C. L.; Groves, N.; Andrews, N.; Litt, D. J.; Fry, N. K.; Southern, J.; Miller, E.	We used whole genome sequencing (WGS) analysis to investigate the population structure of 877 Streptococcus pneumoniae isolates from five carriage studies from 2002 (N = 346), 2010 (N = 127), 2013 (N = 153), 2016 (N = 187) and 2018 (N = 64) in UK households which covers the period pre-PCV7 to post-PCV13 implementation. The genomic lineages seen in the population were determined using multi-locus …	2019	2025-09-06	Genes (Basel)	10	9		31500179	10.3390/genes10090687	Sheppard 2019	Europe	UK	PCV7, PCV13	Carriage	All ages	2002	283	198	85	70	30	2013-2016-2018	345	10	311	2.9	97.1
Pneumococcal carriage in children and their household contacts six years after introduction of the 13-valent pneumococcal conjugate vaccine in England	Southern, J.; Andrews, N.; Sandu, P.; Sheppard, C. L.; Waight, P. A.; Fry, N. K.; Van Hoek, A. J.; Miller, E.	BACKGROUND: In April 2010, 13-valent pneumococcal conjugate vaccine (PCV13) replaced PCV7 in the infant immunisation schedule in England and Wales. Despite limited serotype replacement in invasive pneumococcal disease (IPD) during the first four post-PCV13 years, non-vaccine type (NVT) IPD increased substantially in 2014/15. We undertook a carriage study in 2015/16 to help understand the reasons …	2018		PLoS One	13	5	e0195799	29799839	10.1371/journal.pone.0195799	Southern 2018	Europe	England	PCV7, PCV13	Carriage	All ages	2001-2002	972	762	210	78.4	21.6	2015-2016	181	5	176	2.8	97.2
Changes in molecular epidemiology of Streptococcus Pneumoniae causing meningitis following introduction of pneumococcal conjugate vaccination in England and Wales	Pichon, B.; Ladhani, S.N.; Slack, M.P.E.; Segonds-Pichon, A.; Andrews, N.J.; Waight, P.A.; Miller, E.; George, R.	The introduction of the 7-valent pneumococcal conjugate vaccine (PCV7) in September 2006 has markedly reduced the burden of invasive pneumococcal disease (IPD) including meningitis in England and Wales. This study examined changes in the molecular epidemiology of pneumococcal isolates causing meningitis from July 2004 to June 2009. The Health Protection Agency conducts enhanced pneumococcal surve…	2013		Journal of Clinical Microbiology	51	3	820-827		10.1128/JCM.01917-12	Pichon 2013	Europe	UK	PCV7	Disease	Children <5yrs	2004-2006	411	231	180	56.2	43.8	2007-2009	431	99	332	23	77
Impact of pneumococcal vaccination in Denmark during the first 3 years after PCV introduction in the childhood immunization programme	Ingels, H.; Rasmussen, J.; Andersen, P.H.; Harboe, Z.B.; Glismann, S.; Konradsen, H.; Hoffmann, S.; Valentiner-Branth, P.; Lambertsen, L.	Background and aims: The 7-valent pneumococcal conjugate vaccine (PCV7) was introduced in Denmark in October 2007 in a 2. +. 1 schedule with a catch-up programme for children up to 17 months of age. To assess the impact of PCV we evaluated on the whole population: (1) direct and indirect effects on incidence of invasive pneumococcal disease (IPD), (2) changes in pneumococcal serotype distribution…	2012		Vaccine	30	26	3944-3950		10.1016/j.vaccine.2012.03.060	Ingels 2012	Europe	Denmark	PCV7	Disease	All ages	2000-2007	8392	3303	5089	39.4	60.6	2008-2010	2931	630	2301	21.5	78.5
Pneumococcal vaccination: Direct and herd effect on carriage of vaccine types and antibiotic resistance in Icelandic children	Sigurdsson, S; Erlendsd√≥ttir, H; Quirk, SJ; Kristj√°nsson, J; Hauksson, K; Andr√©sd√≥ttir, BDI; J√≥nsson, AJ; Halld√≥rsson, KH; S√¶mundsson, A; Olason, OH; Hrafnkelsson, B; Kristinsson, KG; Haraldsson, A	Background: Since the introduction of pneumococcal conjugate vaccines, vaccine type pneumococcal carriage and disease has decreased world-wide. The aim was to monitor changes in the nasopharyngeal carriage of pneumococci, the distribution of serotypes and antimicrobial resistance in children before and after initiation of the 10-valent pneumococcal vaccination in 2011, in a previously unvaccinate…	2017		VACCINE	35	39	5242-5248	WOS:000411774800006	10.1016/j.vaccine.2017.08.020	Sigurdsson 2017	Europe	Iceland	PCV10	Carriage	Children	2009-2011	879	219	660	24.9	75.1	2013-2015	980	125	855	12.8	87.2
Pneumococcal disease in South Australia: vaccine success but no time for complacency	Johnson, D. R.; D'Onise, K.; Holland, R. A.; Raupach, J. C.; Koehler, A. P.	BACKGROUND: Trends in age specific and serotype specific incidence rates for invasive pneumococcal disease (IPD) were examined in South Australia 4 years before and 5 years after the commencement of the Australian universal childhood 7 valent pneumococcal conjugate vaccine (7vPCV) program. METHODS: IPD cases were identified by routine enhanced surveillance. IPD serotypes were grouped according to…	2012	2025-03-09	Vaccine	30	12	2206-11	22273663	10.1016/j.vaccine.2011.12.119	Johnson 2012	Oceania	Australia	PCV7	Disease	Adult	2001-2004	577	531	46	92	8	2007-2009	307	199	108	64.8	35.2
The impact of the changing pneumococcal national immunisation program among older Australians	Menzies, R.; Stein, A. N.; Booy, R.; Van Buynder, P. G.; Litt, J.; Cripps, A. W.	Australia has a universal infant pneumococcal conjugate vaccination program and until recently a universal pneumococcal polysaccharide vaccine program for non-Indigenous adults aged ‚â•65¬†years and Indigenous adults aged ‚â•50¬†years. We documented the impacts of infant and adult vaccination programs on the epidemiology of invasive pneumococcal disease (IPD) in Indigenous and non-Indigenous adul…	2021	2025-01-22	Vaccine	39	4	720-728	33384189	10.1016/j.vaccine.2020.12.025	Menzies 2021	Oceania	Australia	PCV7, PCV13	Disease	Adult	2002-2004	404	281	123	69.6	30.4	2016-2017	403	124	279	30.8	69.2

## Sheet: SR
Title	Authors	Abstract	Published Year	Published Month	Journal	Volume	Issue	Pages	Accession Number	DOI	Covidence #	Study	Notes	Tags	Continent	Country	isolates	year	Disease Classification	Age	Method	Vaccine type	Old Serotype	New Serotype	Method (ST,CC, MGE, AMRg)	Cloanl Complex	MLST	MGE	Resistance Genes	Phenotype	Take Home/ Key summary
Population genetic structure, antibiotic resistance, capsule switching and evolution of invasive pneumococci before conjugate vaccination in Malawi	Chaguza, C.; Cornick, J. E.; Andam, C. P.; Gladstone, R. A.; Alaerts, M.; Musicha, P.; Peno, C.; Bar-Zeev, N.; Kamng'ona, A. W.; Kiran, A. M.; Msefula, C. L.; McGee, L.; Breiman, R. F.; Kadioglu, A.; French, N.; Heyderman, R. S.; Hanage, W. P.; Bentley, S. D.; Everett, D. B.	INTRODUCTION: Pneumococcal infections cause a high death toll in Sub Saharan Africa (SSA) but the recently rolled out pneumococcal conjugate vaccines (PCV) will reduce the disease burden. To better understand the population impact of these vaccines, comprehensive analysis of large collections of pneumococcal isolates sampled prior to vaccination is required. Here we present a population genomic s…	2017	2024-08-16	Vaccine	35	35 Pt B	4594-4602	28711389	10.1016/j.vaccine.2017.07.009	#101	Chaguza 2017	Gabriel Temitope Sunmonu (2024-01-12 14:32:23)(Select): serotype replacement;	SR	Africa	Malawi	585		blood and csf		Sequencing	before vaccine	serotype 1. serotype 6A in multiple SCs including SC3 (ST2902), SC15 (ST2285/ST9532) and SC21 (ST2987), serotype 5 in SC1 (ST289) and serotype 23F in SC8 (ST802)			Examples of non-recent capsule switches included acquisitions of serotype 6A in multiple SCs such as SC3, SC15 and SC21				cotrimoxazole (93.91%) followed by tetracycline (50.63%), chloramphenicol (27.29%) and penicillin (10.37%). Highest multidrug resistance (MDR) rate was observed among the serotype 1 isolates (81.91%). Overall, there was higher resistance among VT than NVT isolates	only spoke about serotypes and CC before the use of PCV. This study provides descriptions of capsule-switched serotypes and serotypes with potential to cause serotype replacement post-vaccination such as 12F
Pneumococcal carriage in households in Karonga District, Malawi, before and after introduction of 13-valent pneumococcal conjugate vaccination	Heinsbroek, E.; Tafatatha, T.; Phiri, A.; Swarthout, T. D.; Alaerts, M.; Crampin, A. C.; Chisambo, C.; Mwiba, O.; Read, J. M.; French, N.	BACKGROUND: Thirteen-valent pneumococcal conjugate vaccine (PCV13) was introduced in Malawi in November 2011 and is offered to infants at 6, 10 and 14‚ÄØweeks of age as part of routine immunisation. PCV13 is expected to reduce vaccine type (VT) nasopharyngeal carriage, leading to reduced transmission and herd protection. METHODS: We compared pneumococcal carriage in rural Karonga District, Malawi…	2018	2024-11-19	Vaccine	36	48	7369-7376	30352744	10.1016/j.vaccine.2018.10.021	#318	Heinsbroek 2018	Gabriel Temitope Sunmonu (2024-01-12 14:05:39)(Select): Serotype replacement;	SR	Africa	Malawi		2009-2011;2014				PCV13									VT carriage decreased among vaccinated 18-week old infants, vaccinated children 1–4 years, unvaccinated children 5–15 years and mothers. No decrease in VT carriage was observed for 6-week old infants too young to be vaccinated and PCV-13 ineligible children 14 years. Non-VT carriage increased only among vaccinated children 1–4 years.
Effect of the introduction of pneumococcal conjugate vaccination on invasive pneumococcal disease in The Gambia: a population-based surveillance study	Mackenzie, G. A.; Hill, P. C.; Jeffries, D. J.; Hossain, I.; Uchendu, U.; Ameh, D.; Ndiaye, M.; Adeyemi, O.; Pathirana, J.; Olatunji, Y.; Abatan, B.; Muhammad, B. S.; Fombah, A. E.; Saha, D.; Plumb, I.; Akano, A.; Ebruke, B.; Ideh, R. C.; Kuti, B.; Githua, P.; Olutunde, E.; Ofordile, O.; Green, E.; Usuf, E.; Badji, H.; Ikumapayi, U. N. A.; Manjang, A.; Salaudeen, R.; Nsekpong, E. D.; Jarju, S.; A…	BACKGROUND: Little information is available about the effect of pneumococcal conjugate vaccines (PCVs) in low-income countries. We measured the effect of these vaccines on invasive pneumococcal disease in The Gambia where the 7-valent vaccine (PCV7) was introduced in August, 2009, followed by the 13-valent vaccine (PCV13) in May, 2011. METHODS: We conducted population-based surveillance for invas…	2016	Jun	Lancet Infect Dis	16	6	703-711	26897105	10.1016/s1473-3099(16)00054-2	#467	Mackenzie 2016	Gabriel Temitope Sunmonu (2024-01-10 12:45:00)(Select): serotype replacement;	SR	Africa	The Gambia						PCV7, PCV13									In the 2–4 years age group, the incidence of invasive pneumococcal disease decreased by 56% (95% CI 25–75), from 113 to 49 cases per 100 000, with a 68% (95% CI 39–83) reduction in PCV13 serotypes. The incidence of non-PCV13 serotypes in children aged 2–59 months increased by 47% (–21 to 275) from 28 to 41 per 100 000, with a broad range of serotypes
Use of Multiplex Quantitative PCR To Evaluate the Impact of Pneumococcal Conjugate Vaccine on Nasopharyngeal Pneumococcal Colonization in African Children	Olwagen, CP; Adrian, PV; Nunes, MC; Groome, MJ; Cotton, MF; Violari, A; Madhi, SA	Pneumococcal conjugate vaccine (PCV) immunization of children induces shifts in colonizing pneumococcal serotypes. This study evaluated the effect of infant vaccination with 7-valent PCV (PCV7) on vaccine serotype (VT) colonization and whether the increase in nonvaccine serotype (NVT) was due to either unmasking of previously low-density-colonizing serotypes or increase in acquisition of NVT. A m…	2017		MSPHERE	2	6		WOS:000417000900024	10.1128/mSphere.00404-17	#2899	Olwagen 2017	Gabriel Temitope Sunmonu (2024-01-09 11:46:17)(Select): serotype replacement;	SR	Africa	South Africa			nasopharyngeal sample	9 month, 16month	PCR	PCV7		Serotype 19A was primarily responsible for the higher NVT carriage among PCV vaccinees. the density of serotype 19A colonization was higher in PCV-vaccinated groups than in PCV-unvaccinated groups							Molecular qPCR showed both serotype replacement and unmasking to be the cause for the increase in NVT colonization in PCV7-vaccinated children, as some serotypes were associated with an absolute increase in colonization (replacement), while others were associated with an increase in detection (unmasking).
Hospital-based Surveillance Provides Insights Into the Etiology of Pediatric Bacterial Meningitis in Yaounde, Cameroon, in the Post-Vaccine Era	African Paediatric Bacterial Menin; Boula, A; Senghore, M; Ngoh, R; Tassadjo, F; Fonkoua, MC; Nzouankeu, A; Njiki, MK; Musi, J; Bebey, S; Baleba, MN; Nkembe, A; M√©djina, S; Ndow, PS; Worwui, A; Kobela, M; Nimpa, M; Mwenda, JM; N'diaye, A; Kwambana-Adams, BA; Antonio, M	Background. Meningitis is endemic to regions of Cameroon outside the meningitis belt including the capital city, Yaounde. Through surveillance, we studied the etiology and molecular epidemiology of pediatric bacterial meningitis in Yaounde from 2010 to 2016.Methods. Lumbar puncture was performed on 5958 suspected meningitis cases; 765 specimens were further tested by culture, latex agglutination,…	2019		CLINICAL INFECTIOUS DISEASES	69		S148-S155	WOS:000486715000014	10.1093/cid/ciz506	#3170	AfricanPaediatricBacterialMenin 2019	Gabriel Temitope Sunmonu (2024-01-11 11:15:49)(Select): serotype replacement;	SR	Africa	Cameroon		2010-2016	suspected meningitis	<5yrs	Quellung, PCR, sequencing	PCV13									Streptococcus pneumoniae remains a leading cause of pediatric bacterial meningitis, and nonvaccine serotypes may play a bigger role in disease etiology in the postvaccine era.
Changing characteristics of invasive pneumococcal disease in Metropolitan Atlanta, Georgia, after introduction of a 7-valent pneumococcal conjugate vaccine	Albrich, W. C.; Baughman, W.; Schmotzer, B.; Farley, M. M.	BACKGROUND: The rate of invasive pneumococcal disease (IPD) has decreased among both immunized children and nonimmunized adults since the licensure of a heptavalent pneumococcal conjugate vaccine (PCV7) for use in infants in the United States in 2000. METHODS: Temporal trends in IPD incidence, clinical syndromes, and underlying conditions were analyzed using active laboratory- and population-base…	2007	2024-06-15	Clin Infect Dis	44	12	1569-76	17516400	10.1086/518149	#13	Albrich 2007	Gabriel Temitope Sunmonu (2024-01-09 14:28:33)(Select): serotype replacement;	SR	Americas	USA	NA	1997-2004	bacteremia, meningitis, pneumonia	all ages	Quellung reaction	PCV7	PCV7 serotypes	non PCV7: serotypes1, 3, 5, 6A, 7, and 19A							PCV7 serotypes were decreasing but non-PCV7 serotypes (serotypes1, 3, 5, 6A, 7, and 19A) were on the rise, although several are included in the new PCV candidate with expanded coverage.
Impact of 2+1 pneumococcal conjugate vaccine program in the province of Quebec, Canada	De Wals, P.; Lefebvre, B.; Markowski, F.; Deceuninck, G.; Defay, F.; Douville-Fradet, M.; Landry, M.	BACKGROUND: Quebec was the first jurisdiction in the world to recommend a 3-dose (2+1) pneumococcal conjugate vaccine (PCV) schedule. The program was implemented in December 2004 with a catch-up for children <5 years. PCV-7 was first used and replaced, respectively, by PCV-10 in 2009 and by PCV-13 in 2011. METHODS: Cases of invasive pneumococcal disease (IPD) notified to public health authorities…	2014	2024-03-14	Vaccine	32	13	1501-6	24486346	10.1016/j.vaccine.2013.11.028	#174	DeWals 2014	Gabriel Temitope Sunmonu (2024-01-10 13:10:49)(Select): serotype replacement;	SR	Americas	Canada		2000	IPD	all ages	culture, Nucleic acid amplification test, PCR	PCV7, PCV10, PCV13
The Effect of 13-Valent Pneumococcal Conjugate Vaccine on the Serotype Distribution and Antibiotic Resistance Profiles in Children With Invasive Pneumococcal Disease	Gaviria-Agudelo, C. L.; Jordan-Villegas, A.; Garcia, C.; McCracken, G. H., Jr.	BACKGROUND: Invasive pneumococcal disease (IPD) continues to be a significant burden in children despite the implementation of two generations of conjugate vaccines. Serotype replacement by nonvaccine serotypes is reported in multiple areas around the world. This study is a continuation of previous studies and describes the incidence, serotype distribution, and antibiotic resistance pattern of St…	2017	2024-09-01	J Pediatric Infect Dis Soc	6	3	253-259	26907814	10.1093/jpids/piw005	#261	Gaviria-Agudelo 2017	Gabriel Temitope Sunmonu (2024-01-12 13:31:53)(Select): serotype replacement;	SR	Americas	US			IPD			PCV7, PCV13	The most common non-PCV13 serotypes after vaccine introduction were as follows: 23B, 6C, 23A, 9N/L, and 12.								After introduction of PCV13 in Dallas, incidence of IPD caused by strains contained in the vaccine and penicillin resistance continued to decrease. Serotype replacement phenomena and persistence of PCV7 serotypes were documented. Penicillin resistance by meningitis breakpoint decreased significantly in the PCV13 era.
Streptococcus pneumoniae serotypes in Utah adults at the end of the PCV7 era	Kendall, B. A.; Dascomb, K. K.; Mehta, R. R.; Mason, E. O.; Ampofo, K.; Pombo, D. J.; Pavia, A. T.; Byington, C. L.	While heptavalent pneumococcal conjugate vaccine (PCV) has decreased vaccine type invasive pneumococcal disease (IPD) nationwide, rapid serotype replacement and increasing parapneumonic empyema, has been reported in Utah children. The effect of pediatric vaccination on adults in this population is unknown. We identified 117 adults with IPD from the Intermountain Healthcare Central Laboratory betw…	2011	2024-11-15	Vaccine	29	49	9123-06-01	22001280	10.1016/j.vaccine.2011.10.009	#370	Kendall 2011	Gabriel Temitope Sunmonu (2024-01-29 11:21:59)(Included): serotype replacement;	SR	Americas	US	117		IPD		culture, Optochin	PCV7, PCV13									PCV7 serotypes were rare in adults (3%) and children (3%). Emerging 13-valent PCV serotypes 3, 7F, and 19A caused the majority of IPD in adults (63%) and children (56%). Fifty-one (84%) adult isolates were serotypes included in 23-valent polysaccharide vaccine and 66% in PCV13.
Limited impact of pneumococcal vaccines on invasive pneumococcal disease in Nunavik (Quebec)	LeMeur, J. B.; Lefebvre, B.; Proulx, J. F.; De Wals, P.	OBJECTIVE: In 2002, a mass immunization campaign using the 23-valent pneumococcal polysaccharide vaccine (PPV23) was carried out in Nunavik to control an outbreak caused by a virulent clone of serotype 1 Streptococcus pneumoniae. At the same time, the 7-valent pneumococcal conjugate vaccine (PCV7) was introduced for routine immunization of infants, replaced by the 10-valent vaccine (PCV10) in 200…	2019	Feb	Can J Public Health	110	1	36-43	30341482	10.17269/s41997-018-0138-2	#422	LeMeur 2019	Gabriel Temitope Sunmonu (2024-01-10 13:39:31)(Select): serotype replacement;	SR	Americas	Nunavik Canada		1997-2005	IPD			PCV7, PCV10, PCV13, PPSV23									The 2002 PPV23massimmunizationcampaignmayhavecontributed to control the serotype 1 outbreaks in Nunavik, but its effect was short-lived as IPDs caused by serotypes included in this vaccine continued to occur after 2005. PCV use in children induced important modifications in the epidemiology of IPD, but most of the benefits were eroded by serotype replacement.
Strain characteristics of Streptococcus pneumoniae carriage and invasive disease isolates during a cluster-randomized clinical trial of the 7-valent pneumococcal conjugate vaccine	Lipsitch, M.; O'Neill, K.; Cordy, D.; Bugalter, B.; Trzcinski, K.; Thompson, C. M.; Goldstein, R.; Pelton, S.; Huot, H.; Bouchet, V.; Reid, R.; Santosham, M.; O'Brien, K. L.	Widespread use of 7-valent pneumococcal conjugate vaccine (PCV7) has led to significant reductions in disease while changing pneumococcal population dynamics via herd immunity and serotype replacement. We performed multilocus sequence typing (MLST) on 590 pneumococcal isolates obtained during the American Indian clinical trial of PCV7, in which communities were randomized for eligible children to…	2007	2024-10-15	J Infect Dis	196	8	1221-7	17955441	10.1086/521831	#439	Lipsitch 2007	Gabriel Temitope Sunmonu (2024-01-12 13:42:04)(Select): serotype replacement;	SR	Americas	US	590		NP, OM, IPD			PCV7					most frequent is ST199				Possible capsular switching to create novel ST associations with NVA/NVTs was detected only once. Reductions in VTs and changes in VATs in PCV communities did not show evidence of variation by ST, after accounting for lower vaccine effectiveness against serotype 19F. These observations suggest the hypothesis that the vaccine acts as a “serotype filter”
Serotype replacement and multiple resistance in Streptococcus pneumoniae after the introduction of the conjugate pneumococcal vaccine	Mera, R.; Miller, L. A.; Fritsche, T. R.; Jones, R. N.	BACKGROUND: The pneumococcal conjugate vaccine (PCV7), introduced in February 2000, covered 82% of the U.S. pediatric population in 2005. Changes over time in serogroup prevalence and multidrug-resistance (MR) to antimicrobials were evaluated using the U.S. SENTRY surveillance program. METHODS: The study included 704 U.S. isolates, with equal numbers before (1998-1999) and after the introduction …	2008	Jun	Microb Drug Resist	14	2	101-7	18491947	10.1089/mdr.2008.0782	#503	Mera 2008	Gabriel Temitope Sunmonu (2024-01-12 13:55:33)(Select): Serotype replacement;	SR	Americas	US			Multiple Resistance in Streptococcus pneumoniae			PCV7									Although PCV7 serotypes constituted 84% of all MR isolates in the prevaccine era, MR was unchanged in the postvaccine period due to increased prevalence and acquisition of resistance by NV serotypes. MR among invasive isolates did not change over time, but increased among noninvasive NV isolates by 17%.
The impact of serotype-specific vaccination on phylodynamic parameters of Streptococcus pneumoniae and the pneumococcal pan-genome	Azarian, T.; Grant, L.R.; Arnold, B.J.; Hammitt, L.L.; Reid, R.; Santosham, M.; Weatherholtz, R.; Goklish, N.; Thompson, C.M.; Bentley, S.D.; O‚ÄôBrien, K.L.; Hanage, W.P.; Lipsitch, M.	In the United States, the introduction of the heptavalent pneumococcal conjugate vaccine (PCV) largely eliminated vaccine serotypes (VT); non-vaccine serotypes (NVT) subsequently increased in carriage and disease. Vaccination also disrupts the composition of the pneumococcal pangenome, which includes mobile genetic elements and polymorphic non-capsular antigens important for virulence, transmissi…	2018		PLoS Pathogens	14	4			10.1371/journal.ppat.1006966	#1185	Azarian 2018	Gabriel Temitope Sunmonu (2024-01-10 14:53:37)(Select): serotype replacement;	SR	Americas	US	937	1998-2012	carriage isolates		Sequencing	PCV7, PCV13									There was clonal expansion of the NVT post-PCV7
Evidence that pneumococcal serotype replacement in Massachusetts following conjugate vaccination is now complete	Hanage, W. P.; Finkelstein, J. A.; Huang, S. S.; Pelton, S. I.; Stevenson, A. E.; Kleinman, K.; Hinrichsen, V. L.; Fraser, C.	Invasive pneumococcal disease (IPD) has been reduced in the US following conjugate vaccination (PCV7) targeting seven pneumococcal serotypes in 2000. However, increases in IPD due to other serotypes have been observed, in particular 19A. How much this "serotype replacement" will erode the benefits of vaccination and over what timescale is unknown. We used a population genetic approach to test fir…	2010	Jun	Epidemics	2	2	80-4	21031138	10.1016/j.epidem.2010.03.005	#305	Hanage 2010	Gabriel Temitope Sunmonu (2024-01-11 10:32:27)(Select): serotype replacement;	SR	Americas/Europe	US, UK, Finland			nasopharyngeal sample of healthy kids	children (3month-6yrs		PCV7									significantly (p >0.0001) more diverse than pre-vaccine samples, indicating the selective pressure of vaccination. The 2007 sample showed no significant difference in diversity from the pre-vaccine period, and exhibited similar population structure, but with different serotypes. In 2007 the carriage frequency of 19A was similar to that of the most common serotype in pre-vaccine samples. We sugges…
Long-term effect of 10-valent pneumococcal conjugate vaccine on nasopharyngeal carriage of Streptococcus pneumoniae in children in Brazil	Brandileone, M. C.; Zanella, R. C.; Almeida, S. C. G.; Cassiolato, A. P.; Lemos, A. P. S.; Salgado, M. M.; Higa, F. T.; Minamisava, R.; Andrade, A. L.	Brazil introduced the 10-valent pneumococcal vaccine (PCV10) to the routine national immunization program (NIP) in March 2010. In 2017, we investigated the effects of PCV10 on nasopharyngeal carriage of vaccine-types (VT) and non-vaccine-types (NVT) of Streptococcus pneumoniae (Spn) among children living in S√£o Paulo city. We also compared the prevalence of VT and NVT with previous carriage surv…	2019	2024-08-23	Vaccine	37	36	5357-5363	31351796	10.1016/j.vaccine.2019.07.043	#75	Brandileone 2019	Gabriel Temitope Sunmonu (2024-01-10 12:26:37)(Select): serotype replacement;	SR	Americas	Brazil		2017	nasopharyngeal sample of healthy kids	1 - 2yrs	Quellung reaction, PCR	PCV10	PCV10 types: 4, 6B, 7F, 9V, 14, 18C, 19F, 23F	PCV10 types (47.8%) before vaccination decreased into few isolates, by 2017 survey (1.4%), being represented by serotypes 6B, 9V, 14, 18C, and 23F (n=1, each)		CC320					57.7% of Spn isolates belonged to only five NVTs (6C,15B,19A,15A, and 16F)and 9.7% were NT
Changes in the incidence of acute bacterial meningitis caused by Streptococcus pneumoniae and the implications of serotype replacement in children in Colombia after mass vaccination with PCV10	Farfán-Albarracín, J. D., Camacho-Moreno, G., Leal, A. L., Patiño, J., Coronell, W., Gutiérrez, I. F., Beltrán, S., Álvarez-Olmos, M. I., Mariño, C., Barrero, R., Rojas, J. P., Espinosa, F., Arango-Ferreira, C., Suarez, M. A., Trujillo, M., López-Medina, E., López, P., Pinzón, H., Ramos, N., Moreno, V. M., Montañez, A.	INTRODUCTION: Acute bacterial meningitis (ABM) is a public health problem. The disease has reemerged after the introduction of pneumococcal conjugate vaccines (PCVs) due to an increase in serotypes that are not covered. The objective was to determine the changes in the disease incidence before and after the introduction of the 10-valent vaccine (PCV10) in Colombia. METHODS: This multicenter study…	2022		Front Pediatr	10		1006887	36210950	10.3389/fped.2022.1006887	#220	Farf√°n-Albarrac√≠n 2022	Gabriel Temitope Sunmonu (2024-01-09 14:16:20)(Select): serotype replacement;	SR	Americas	Columbia		2008-2019	blood and csf	<18		PCV10									Serotypes covered by PCV10 decreased from 75 to 9.1 %, with Spn 19A( 31.8 %)and Spn34 (13 .6 %)emerging in the third period. Increased resistance to penicillin ( 13 to 37%) and to ceftriaxone ( 5.9 to 16%) was due to the emergence of multidrug resistant Spn 19A. The total mortality rate was 23.5 %andincreased from 12 to 33%
Bacterial Density, Serotype Distribution and Antibiotic Resistance of Pneumococcal Strains from the Nasopharynx of Peruvian Children Before and After Pneumococcal Conjugate Vaccine 7	Hanke, C. R.; Grijalva, C. G.; Chochua, S.; Pletz, M. W.; Hornberg, C.; Edwards, K. M.; Griffin, M. R.; Verastegui, H.; Gil, A. I.; Lanata, C. F.; Klugman, K. P.; Vidal, J. E.	BACKGROUND: Pneumococcal conjugate vaccines (PCV) have decreased nasopharyngeal carriage of vaccine types but little data exist from rural areas. We investigated bacterial density, serotype distribution and antibiotic resistance of pneumococcal strains within the nasopharynx of young children in the Peruvian Andes, 2 years after PCV7 was introduced. METHODS: Pneumococcal strains were isolated fro…	2016	Apr	Pediatr Infect Dis J	35	4	432-9	26974749	10.1097/inf.0000000000001030	#306	Hanke 2016	Gabriel Temitope Sunmonu (2024-01-09 12:45:41)(Select): serotype replacement;	SR	Americas	Peru		2009;2011	nasopharyngeal sample of healthy kids	Children		PCV7									In 2009, PCV7 strains were isolated from 48% of children, whereas non-PCV7 types were isolated from 52%. Carriage of PCV7-types significantly decreased in 2011 to 28.8%, whereas non-PCV7 strains significantly increased to 71.2%. Antibiotic resistance did not change after vaccine introduction; strains were nonsusceptible to tetracycline, txt, penicillin, erythromycin, chloramphenicol, clindamycin.
Comparative incidence dynamics and serotypes of meningitis, bacteremic pneumonia and other-IPD in young children in the PCV era: Insights from Israeli surveillance studies	Ben-Shimol, S.; Givon-Lavi, N.; Grisaru-Soen, G.; Megged, O.; Greenberg, D.; Dagan, R.	INTRODUCTION: Widespread introduction of pneumococcal conjugated vaccines (PCVs) impacted on invasive pneumococcal disease (IPD). However, IPD reduction may not be similar in all outcomes within IPD. We assessed PCV7/PCV13 impact on pneumococcal meningitis, bacteremic pneumonia (BP) and other (non-meningitis, non-pneumonia) IPD episodes in children <5years in Israel. METHODS: A prospective, popul…	2018	2024-08-28	Vaccine	36	36	5477-5484	28579230	10.1016/j.vaccine.2017.05.059	#53	Ben-Shimol 2018	Gabriel Temitope Sunmonu (2024-01-10 10:37:02)(Select): serotype replacement;	SR	Asia	Israel		2000-2016	csf and blood	<5	culture	PCV7, PCV13									Inthepre-PCVperiod,PCV7serotypes(VT7),additionalPCV13 serotypes (VT6)andnon-PCV13vaccine-serotypes (VT13) comprised 52.2%, 36.7% and 11.1% of all isolates. In the PCV7 period, non-VT13 rates significantly increased for pneumonia and other-IPD episodes (IRRs of 1.73 and 1.36, respectively) and non-significantly for meningitis (IRR=1.28). Following PCV13 introduction, significant increases were obs…
Nasopharyngeal carriage of Streptococcus pneumoniae in healthy children aged less than five years	Ceyhan, M.; Karadag-Oncel, E.; Hascelik, G.; Ustundag, G.; Gurbuz, V.; Samlioglu, P.; Yilmaz, N.; Ozsurekci, Y.; Yilmaz, E.; Aykac, K.; Oz, F. N.; Uzum, O.; Orsdemir-Hortu, H.; Tanir, G.; Yilmaz-Ciftdogan, D.; Kurugol, Z.	PURPOSE: In Turkey, pneumococcal conjugate vaccine (PCV) was introduced to the national immunization program as PCV7 in 2008, and was replaced with PCV13 in 2011. The aim of the study was to demonstrate the pneumococcal carriage rate and the serotype distribution in healthy children under 5¬†years in Turkey who were vaccinated with PCV13. METHODS: We conducted a cross-sectional study including th…	2021	2024-04-08	Vaccine	39	15	2041-2047	33741188	10.1016/j.vaccine.2021.03.028	#99	Ceyhan 2021	Gabriel Temitope Sunmonu (2024-01-12 10:17:48)(Select): serotype replacement;	SR	Asia	Turkey	103	2019-2020	healthy children	<5	Latex particle agglutination and Quellung reactions	PCV7, PCV13		The most common serotypes detected were serotype 15B (n=10,9.7%),serotype 23F (n=9,8.7%), serotype 23A (n=9, 8.7%), serotype 11A (n=7, 6.7%), serotype 19F (n=5, 4.8%) and serotype 15F (n=5, 4.8%). Of the isolates, 28 (27.2%)were in PCV13 vaccine strains (VSs), and 75 (72.8%) were non-VS.
Serotype distribution of Streptococcus pneumoniae in children with invasive diseases in Turkey: 2008-2014	Ceyhan, M.; Ozsurekci, Y.; G√ºrler, N.; √ñks√ºz, L.; Aydemir, S.; Ozkan, S.; Yuksekkaya, S.; Keser Emiroglu, M.; G√ºltekin, M.; Yaman, A.; Kiremitci, A.; Yanƒ±k, K.; Karli, A.; Ozcinar, H.; Aydin, F.; Bayramoglu, G.; Zer, Y.; Gulay, Z.; Gayyurhan, E. D.; G√ºl, M.; √ñzakƒ±n, C.; G√ºd√ºc√ºoƒülu, H.; Per√ßin, D.; Akpolat, N.; Ozturk, C.; Camcƒ±oƒülu, Y.; Karadaƒü √ñncel, E.; √áelik, M.; ≈ûanal, L.; …	Successful vaccination policies for protection from invasive pneumococcal diseases (IPD) dependent on determination of the exact serotype distribution in each country. We aimed to identify serotypes of pneumococcal strains causing IPD in children in Turkey and emphasize the change in the serotypes before and after vaccination with 7-valent pneumococcal conjugate vaccine (PCV-7) was included and P…	2016		Hum Vaccin Immunother	12	2	308-13	26325175	10.1080/21645515.2015.1078952	#100	Ceyhan 2016	Gabriel Temitope Sunmonu (2024-01-12 14:53:20)(Select): serotype replacement;	SR	Asia	Turkey		2008-2014		<18	Quellung reaction	PCV7, PCV13		The ratio of non-vaccine serotypes was 27.2% in 2008–2010 whereas was 37.6% in 2011–2014
Incidence rates, emerging serotypes and genotypes, and antimicrobial susceptibility of pneumococcal disease in Taiwan: A multi-center clinical microbiological study after PCV13 implementation	Chen, C. H.; Janapatla, R. P.; Su, L. H.; Li, H. C.; Kuo, K. C.; Chien, C. C.; Hsiao, C. C.; Chiu, C. H.	Objectives The multi-center clinical microbiological study in Taiwan aimed to evaluate the impact of childhood PCV13 immunization on pneumococcal disease, and the magnitude of serotype replacement in invasive and non-invasive pneumococcal disease among all age groups. Methods The study of culture-confirmed pneumococcal disease (CCPD) was conducted at four hospitals across Taiwan in 2015-2018. Pne…	2022	Jun	J Infect	84	6	788-794	35430286	10.1016/j.jinf.2022.04.022	#116	Chen 2022	Gabriel Temitope Sunmonu (2024-01-12 09:40:36)(Select): serotype replacement;	SR	Asia	Taiwan	1413	2015-2018	culture confirmed PD (IPD = 190)	All ages	Antisera and PCR	PCV7, PCV10, PCV13					so many STs				A decrease in the incidence of PCV13 types (19F, 19A, 3, 6A, other pcv7) and an increase in none PCV13 types (15A, 23A, 15B/C, 35B, 11A, 34, other nvt).
Evaluation of the impact of 13-valent pneumococcal conjugate vaccine immunization in children by surveillance of culture-confirmed pneumococcal disease: A prospective clinical microbiological study	Chen, C. H.; Su, L. H.; Li, H. C.; Hsu, M. H.; Wu, T. L.; Chen, C. L.; Kuo, K. C.; Hsiao, C. C.; Chiu, C. H.	The study aimed to investigate the impact of 13-valent pneumococcal conjugate vaccine (PCV13) immunization on the overall pneumococcal disease in children in Taiwan by surveillance of culture-confirmed pneumococcal disease (CCPD). This study was conducted in a medical center from 2012 to 2016. Clinical isolates of Streptococcus pneumoniae were prospectively collected from pediatric patients. Sero…	2019	2024-08-23	Vaccine	37	36	5147-5152	31377076	10.1016/j.vaccine.2019.07.073	#117	Chen 2019	Gabriel Temitope Sunmonu (2024-01-11 10:26:10)(Select): serotype replacement;	SR	Asia	Taiwan	473	2012-2016	culture confirmed PD (IPD = 58)	<18	Antisera and PCR	PCV7, PCV10, PCV13									Serotype replacement occurred quickly after the use of PCV13, while the incidence of NVT infection did not show a significant increase in children over the years.The gradual introduction of PCV13 into national immunization program is effective in reducing over all pneumococcal disease in children.
Using Pneumococcal Carriage Data to Monitor Postvaccination Changes in the Incidence of Pneumococcal Otitis Media	Flasche, S.; Givon-Lavi, N.; Dagan, R.	Pneumococcal conjugate vaccines (PCVs) have substantially reduced the burden of pneumococcal disease, including the incidence of otitis media (OM). However, in most countries, no surveillance exists to monitor the change in pneumococcal OM incidence after the introduction of PCVs. We explored whether measuring pneumococcal carriage was a useful surrogate for monitoring postvaccination changes in …	2016	2024-11-01	Am J Epidemiol	184	9	652-659	27744387	10.1093/aje/kww012	#239	Flasche 2016	Gabriel Temitope Sunmonu (2024-01-09 11:35:48)(Select): serotype replacement;	SR	Asia	Israel			middle ear fluid, nasopharyngeal swab	<2		PCV7, PCV13	predominantly 19A…. 9V, 18C, and 19F of PCV7,								The relative change in the prevalence of vaccine-serotype (VT) pneumococcal carriage was predictive of the relative change in incidence of OM due to VT pneumococcus. However, the serotype replacement observed in non-VT carriage is not paralleled in the incidence of OM due to non-VT pneumococcus
Antimicrobial susceptibility and serotype replacement of Streptococcus pneumoniae in children before and after PCV13 introduction in Taiwan	Huang, H.; Lin, C. Y.; Chiu, N. C.; Huang, D. T.; Huang, C. Y.; Chi, H.	BACKGROUND: Since 2015, 13-valent pneumococcal conjugate vaccine (PCV13) was included in the national immunization program in Taiwan. Subsequently, the serotypes of the main circulating Streptococcus pneumoniae strains have changed. PCV administration is also associated with changes in the antimicrobial susceptibility of S. pneumoniae strains. Therefore, in this study, we analyzed the serotype di…	2023	Apr	J Microbiol Immunol Infect	56	2	299-310	36127232	10.1016/j.jmii.2022.08.018	#330	Huang 2023	Gabriel Temitope Sunmonu (2024-01-09 12:25:09)(Select): serotype replacement;	SR	Asia	Taiwan	340	2010-2020	cerebrospinal fluid, eyes, ears, nasal cavity, sputum, blood, and pleural effusion.	<18yrs	Vitek, Quellung	PCV13	19 A (34.1%), 19 F (14.5%), 15 A (13.4%), 23 A (9.3%), and 3								The prevalence of the PCV7 serotype peaked in 2010 (55%) but declined annually. In 2011, PCV13-specific serotypes replaced PCV7 serotypes, and were dominant (79.6%) in 2012. In 2013, the prevalence of PCV13-specific serotypes gradually decreased, and until 2016, nonvaccine serotypes became dominant. Only one PCV10specific serotype (7 F) was identified in 2016. The non-susceptibility of the S. pne…
Serotype distribution and antimicrobial susceptibility of Streptococcus pneumoniae strains isolated in Japan after introduction of the routine immunization program	Miyazaki, H.; Shibuya, R.; Midorikawa, N.; Chang, B.; Ohnishi, M.; Matsumoto, T.	Pneumococcal vaccines have reduced the incidences of Streptococcus pneumoniae infections among children and adults, but a relative increase in the prevalence of non-vaccine serotypes has been reported. To follow the changing epidemiology of pneumococcal diseases, capsular serotyping and antimicrobial susceptibility testing was performed on 534 pneumococcal isolates obtained from a hospital in Jap…	2017	Apr	J Infect Chemother	23	4	234-240	28161295	10.1016/j.jiac.2016.12.016	#509	Miyazaki 2017	Gabriel Temitope Sunmonu (2024-01-12 14:52:10)(Select): serotype replacement;	SR	Asia	Japan	534	2014-2016	sputum, bronchial, nasopharyngeal, blood, otorrhea, cerebospinal fluid, pleural fluid,			PCV13, PPSV23		35A, 15A							Our data suggest rapid effects of pneumococcal vaccines and progression of serotype replacement. Besides invasive potential, the increased prevalence of non-vaccine serotypes with highly non-susceptible to penicillin was a concern. Antimicrobial susceptibility testing revealed that 88.9% and 81.0% of serotype 35B was non-susceptible to penicillin and meropenem, respectively, and 89.4% of 15A was …
Serotype-specific effectiveness against pneumococcal carriage and serotype replacement after ten-valent Pneumococcal Conjugate Vaccine (PCV10) introduction in Pakistan	Nisar, M. I.; Jehan, F.; Shahid, S.; Ahmed, S.; Shakoor, S.; Kabir, F.; Hotwani, A.; Muneer, S.; Khalid, F.; Muhammad, S.; Althouse, B. M.; Hu, H.; Whitney, C. G.; Ali, A.; Zaidi, A. K. M.; Omer, S. B.; Iqbal, N.	OBJECTIVE: Pakistan was one of the first South-Asian countries to introduce the ten-valent pneumococcal conjugate vaccine (PCV10) at the national level, using a 3+0 schedule without catchup, in 2013. METHODS: From 2014-18, fifteen children <2 years old were recruited every week in Matiari, Sindh, and nasopharyngeal swabs were collected. The samples were cultured, and pneumococcus was further sero…	2022		PLoS One	17	1	e0262466	35061793	10.1371/journal.pone.0262466	#567	Nisar 2022	Gabriel Temitope Sunmonu (2024-01-12 15:01:28)(Select): serotype replacement;	SR	Asia	Pakistan		2014-2018	nasopharyngeal sample	<2yrs		PCV10									TheemergenceofNVTserotypes, primarily 19A replacing VT serotypes in this rural community, necessitates continuous monitoring of serotypes in the carriage and invasive disease
Impact of the pneumococcal conjugate vaccine on serotype distribution and susceptibility trends of pediatric non-invasive Streptococcus pneumoniae isolates in Tokai, Japan over a 5-year period	Okade, H.; Funatsu, T.; Eto, M.; Furuya, Y.; Mizunaga, S.; Nomura, N.; Mitsuyama, J.; Yamagishi, Y.; Mikamo, H.	Introduction of the 7-valent pneumococcal conjugate vaccine (PCV7) in February 2010 markedly reduced the burden of invasive pneumococcal disease (IPD) and changed serotype distribution in Japan. We investigated the serotype distribution and susceptibility trends of non-invasive Streptococcus pneumoniae isolates collected from pediatric patients. A total of 564 pneumococcal isolates were collected…	2014	Jul	J Infect Chemother	20	7	423-8	24802765	10.1016/j.jiac.2014.03.010	#580	Okade 2014	Gabriel Temitope Sunmonu (2024-01-12 09:37:30)(Select): serotype replacement;	SR	Asia	Japan	564		nasal discharge, throat swab, ear discharge, and sputum	0-15yrs	Vitek	PCV7, PCV13
Serotype replacement of Streptococcus pneumoniae due to seven-valent pneumococcal conjugate vaccine in Japan	Sakata, H.; Sato, Y.; Toyonaga, Y.; Hanaki, H.	BACKGROUND: This study examined the trends for the serotypes of S. pneumoniae that have caused infections before (2010) and after (2012) the introduction of PCV-7 in Japan. METHODS: We examined 458 strains of Streptococcus pneumoniae obtained from 22 pediatric institutions throughout Japan from January to June 2010 (immediately after the introduction of the seven-valent pneumococcal conjugate vac…	2018	Jan	Pediatr Int	60	1	52-56	28779495	10.1111/ped.13386	#670	Sakata 2018	Gabriel Temitope Sunmonu (2024-01-12 13:48:58)(Select): Serotype replacement;	SR	Asia	Japan	458	2010, 2012	IPD	0-14 yrs		PCV 7	in the 2010 most frequent strains were 19F (17.3%), followed by 6B (16.8%), and 23F (15.1%).	in the 2012 most frequent strains were 6C (10.0%), followed by 19F (9.7%), 15A (8.9%) and 15B (8.9%),							The increased use of PCV-7 led to decreases in the serotypes contained in PCV-13 and increases in the serotypes not contained in PCV-13, suggesting serotype replacement.
Serotype distribution of Streptococcus pneumoniae isolated from adult respiratory tract infections in nationwide Japanese surveillances from 2006 to 2014	Shoji, H.; Maeda, M.; Takuma, T.; Niki, Y.	BACKGROUND AND OBJECTIVE: Reports on the efficacy of pneumococcal conjugate vaccines (PCVs) have been received from many countries. However, in countries where the 7-valent PCV (PCV7) and 13-valent PCV (PCV13) were introduced, overall coverage of the serotypes by the vaccine gradually decreased due to pneumococcal serotype replacement. The aim of this study is to assess the distribution of pneumo…	2017	Aug	J Infect Chemother	23	8	538-544	28623109	10.1016/j.jiac.2017.05.003	#709	Shoji 2017	Gabriel Temitope Sunmonu (2024-01-12 14:54:25)(Select): serotype replacement;	SR	Asia	Japan	1086	2006-2014	IPD		culture, Quellung	PCV13									the coverage rate of PCV7 tended to gradually decrease. Particularly, serotypes 6B and 19F of penicillin non-susceptible strains decreased. On the other hand, serotypes 19A and 15A of penicillin non-susceptible strains increased. However, coverage by PCV13 of penicillin-resistant S. pneumoniae (PRSP) (penicillin G minimum inhibitory concentration 2 mg/mL) remained high
Nationwide population-based surveillance of invasive pneumococcal disease in Japanese children: Effects of the seven-valent pneumococcal conjugate vaccine	Suga, S.; Chang, B.; Asada, K.; Akeda, H.; Nishi, J.; Okada, K.; Wakiguchi, H.; Maeda, A.; Oda, M.; Ishiwada, N.; Saitoh, A.; Oishi, T.; Hosoya, M.; Togashi, T.; Oishi, K.; Ihara, T.	BACKGROUND: In Japan, the seven-valent pneumococcal conjugate vaccine (PCV7) was introduced in 2010. PCV13 has replaced PCV7 since November 2013. METHODS: The effectiveness of PCV7 in protecting against invasive pneumococcal disease (IPD) in children aged <5 years was evaluated in a nationwide active population-based surveillance of IPD in 2008-2013 in 10 prefectures in Japan. RESULTS: 1181 cases…	2015	2024-11-09	Vaccine	33	45	6054-60	26235372	10.1016/j.vaccine.2015.07.069	#734	Suga 2015	Gabriel Temitope Sunmonu (2024-01-12 10:24:15)(Select): serotype replacement;	SR	Asia	Japan		2008-2013	IPD	0-4yrs	Quellung	PCV7, PCV13									98% decline in IPD incidence caused by PCV7 serotypes in children aged <5 years and serotype replacement after PCV7 introduction.
Longitudinal investigation¬†of nasopharyngeal pneumococcal carriage in early¬†childhood: The PATCH birth cohort study	Tsai, M. H.; Liao, S. L.; Chiu, C. Y.; Shih, H. J.; Hua, M. C.; Yao, T. C.; Lai, S. H.; Yeh, K. W.; Chen, L. C.; Chang, Y. J.; Huang, J. L.	Streptococcus pneumoniae is a common cause of infectious diseases such as pneumonia and sepsis. Its colonization is thought to be the first step in the development of invasive pneumococcal diseases. This study aimed to investigate pneumococcal colonization patterns in early childhood. A longitudinal birth cohort study was conducted for investigating nasopharyngeal colonized pneumococci at 1, 6, 1…	2020		PLoS One	15	8	e0237871	32817720	10.1371/journal.pone.0237871	#751	Tsai 2020	Gabriel Temitope Sunmonu (2024-01-12 10:00:17)(Select): serotype replacement;	SR	Asia	Taiwan			nasopharyngeal sample of healthy kids	1month - 3yrs	Quellung, PCR	PCV7, PCV13		non-PCV13 - 22F, 23A, 34, 35B							under conditional PCV13 vaccination, the replacement of serotypes from PCV13to non-PCV13 serotypes might be found along with the evolution of pneumococcal antibiotic susceptibility.
Pneumococcal carriage in children in Ulaanbaatar, Mongolia before and one year after the introduction of the 13-valent pneumococcal conjugate vaccine	von Mollendorf, C.; Dunne, E. M.; La Vincente, S.; Ulziibayar, M.; Suuri, B.; Luvsantseren, D.; Narangerel, D.; Ortika, B. D.; Pell, C. L.; Nation, M. L.; Alamrousi, A.; Hinds, J.; Demberelsuren, S.; Nguyen, C.; Mungun, T.; Mulholland, E. K.; Satzke, C.	BACKGROUND: Nasopharyngeal carriage of Streptococcus pneumoniae precedes disease, is the source of pneumococcal community spread, and the mechanism for herd protection provided by pneumococcal conjugate vaccines (PCVs). There are few PCV impact studies in low- and middle-income countries, particularly in Asia. In 2016, Mongolia introduced the 13-valent PCV (PCV13) in a phased manner using a 2‚ÄØ+…	2019	2024-07-09	Vaccine	37	30	4068-4075	31174939	10.1016/j.vaccine.2019.05.078	#771	vonMollendorf 2019	Gabriel Temitope Sunmonu (2024-01-12 14:04:20)(Select): Serotype replacement;	SR	Asia	Mongolia			nasopharyngeal sample	5 - 8 weeks 12-23months	PCR, DNA microarray	PCV13									The reductions in PCV13 serotype carriage are likely to result in reductions in pneumococcal disease including indirect effects. Increases in non-PCV13 serotypes require further monitoring.
Serotype replacement and an increase in non-encapsulated isolates among community-acquired infections of Streptococcus pneumoniae during post-vaccine era in Japan	Yokota, S. I.; Tsukamoto, N.; Sato, T.; Ohkoshi, Y.; Yamamoto, S.; Ogasawara, N.	OBJECTIVES: It is feared that the serotype replacement of Streptococcus pneumoniae occurred by the introduction of pneumococcal vaccines as periodical inoculation leads to reduced efficacy of the approved vaccines and altered antimicrobial susceptibility. METHODS: We determined serotypes of 351 S. pneumoniae isolates collected at a commercial clinical laboratory in Hokkaido prefecture, Japan, fro…	2023	Sep	IJID Reg	8		105-110	37554357	10.1016/j.ijregi.2023.07.002	#822	Yokota 2023	Gabriel Temitope Sunmonu (2024-01-12 13:58:10)(Select): Serotype replacement;	SR	Asia	Japan	351	2018-2019			PCR	PCV7, PCV13, PPSV23		Among the non-vaccine serotypes, 15A, 23A, 6C, and 35B are the top four detected in the post-vaccine era in Japan of these, 15A, 23A, and 35B show low susceptibility to penicillin G							The progression of serotype replacement in non-invasive pneumococcal infections has occurred dur- ing the post-vaccine era in Japan, and non-encapsulated isolates, such as NCC, have increased. Antimicrobial susceptibility is not worsened.
Changes in the pneumococcal vaccine serotypes in adult noninvasive pneumonia after the introduction of pneumococcal conjugate vaccination for children	Takeda, H.; Sato, C.; Bin, C.; Nishidzuka, M.; Watanabe, M.; Yamamoto, T.; Suzuki, H.; Oishi, K.; Tsuchida, F.	Context: Although the incidence of invasive pneumococcal infections in children has decreased since the introduction of pneumococcal conjugate vaccines (PCVs), the appearance of serotype replacements has continued to increase. Aims: We examined the frequency of serotype replacements in adult cases of pneumococcal pneumonia. Furthermore, the transition in the coverage of vaccine serotypes (VTs) to…	2019		Journal of Global Infectious Diseases	11	1	30-35		10.4103/jgid.jgid_167_17	#1165	Takeda 2019	Gabriel Temitope Sunmonu (2024-01-09 14:20:07)(Select): serotype replacement;	SR	Asia	Japan	303	2006-2015	noninvasive pneumococcal pneumonia	adults	Quellung	PCV7, PCV13, PPSV23		The 14 pneumonia-related deaths included two cases of serotypes 6B and 35B and one each of serotypes 6A, 6C, 9A, 9V, 15C, 19A, 19F, 23F, 37, and 38. Among these cases, six involved the VT serotypes and eight involved the NVT serotypes.							The frequency of NVTs in adult pneumococcal pneumonia increased in 2013, with the frequency exceeding that of the vaccine forms in 2015
The herd effects of infant PCV7/PCV13 sequential implementation on adult invasive pneumococcal disease, six years post implementation; a nationwide study in Israel	Regev-Yochay, G.; Katzir, M.; Strahilevitz, J.; Rahav, G.; Finn, T.; Miron, D.; Maor, Y.; Chazan, B.; Schindler, Y.; Dagan, R.	Background Introduction of pneumococcal conjugate vaccine (PCV) has nearly eliminated vaccine-type (VT) invasive pneumococcal disease (IPD) in children, yet the reported resulting reduction of adult IPD is variable. We present the indirect impact of sequential PCV7/PCV13 implementation in Israel on adult IPD. Methods An ongoing nationwide active surveillance was initiated on July 2009 when PCV7 w…	2017		Vaccine	35	18	2449-2456		10.1016/j.vaccine.2017.03.031	#1322	Regev-Yochay 2017	Gabriel Temitope Sunmonu (2024-01-12 13:24:13)(Select): serotype replacement;	SR	Asia	Israel	2579	2009-2015	IPD	adults	Quellung	PCV7, PCV13									continued reduction in PCV13-VT-IPD, overall IPD was stable during the last two years due to serotype replacement.
Genetic background of Cambodian pneumococcal carriage isolates following pneumococcal conjugate vaccine 13	Belman, S; Soeng, S; Soputhy, C; Gladstone, R; Hawkins, PA; Breiman, RF; McGee, L; Bentley, SD; Lo, SW; Turner, P	Streptococcus pneumoniae (the pneumococcus) is a leading cause of childhood mortality globally and in Cambodia. It is com-mensal in the human nasopharynx, occasionally resulting in invasive disease. Monitoring population genetic shifts, charac-terized by lineage and serotype expansions, as well as antimicrobial-resistance (AMR) patterns is crucial for assessing and predicting the impact of vaccin…	2022		MICROBIAL GENOMICS	8	6		WOS:000826471700001	10.1099/mgen.0.000837	#2696	Belman 2022	Gabriel Temitope Sunmonu (2024-01-10 12:04:34)(Select): serotype replacement;	SR	Asia	Cambodia		2013-2017	nasopharyngeal sample of healthy kids	>5 yrs children	Culture, Sequencing	PCV13		Following PCV13 implementation in Cambodia, we saw expansions of non- vaccine type (NVT) serotypes 23A (GPSC626), 34 (GPSC45) and 6D (GPSC16).					ermB, tet, mefA, cat	Penicillin, Tetracycline, Erythromycin, Chloramphenicol, Co-trimoxazole	The implementation of PCV13 in Cambodia has resulted in NVT serotype expansion reflected in the carriage population and driven by specific genetic backgrounds
Comparison of early effects of pneumococcal conjugate vaccines: PCV7, PCV10 and PCV13 on <i>Streptococcus pneumoniae</i> nasopharyngeal carriage in a population based study; The Palestinian-Israeli Collaborative Research (PICR)	Abu Seir, R; Azmi, K; Hamdan, A; Namouz, H; Jaar, F; Jaber, H; Rubin, C; Doron, D; Rahav, G; Abdeen, Z; Regev-Yochay, G	BackgroundPneumococcal conjugate vaccines (PCVs), PCV10 and PCV13, are currently used in different countries. We have previously reported the effectiveness of PCV7, following its introduction in Israel and before PCVs were introduced in Palestine. Here, we extended the study and compared the initial impact of PCV10 to that of PCV7/13.MethodsFour cross-sectional surveys of S. pneumoniae carriage a…	2018		PLOS ONE	13	11		WOS:000449909200026	10.1371/journal.pone.0206927	#3127	AbuSeir 2018	Gabriel Temitope Sunmonu (2024-01-09 15:53:25)(Select): serotype replacement;	SR	Asia	Palestine-Israel		2009-2014	nasopharyngeal sample of healthy kids	<5yrs	Quellung, PCR	PCV7, PCV10, PCV13		In the pre-vaccine era, VT7/VT13 strains consisted 47.0%/62.0% and 41.2%/54.8% of pneumococci in EJ andPA,respectively. A 48.6% and 53.9% decrease in VT7 strains was observed within 3 years of PCV7implementation in EJ (p = 0.001) and PCV10 in PA(p<0.0001), respectively.							In the pre-vaccine era, VT7/VT13 strains consisted 47.0%/62.0% and 41.2%/54.8% of pneumococci in EJ andPA,respectively. A 48.6% and 53.9% decrease in VT7 strains was observed within 3 years of PCV7implementation in EJ (p = 0.001) and PCV10 in PA, respectively. These vaccination policies also resulted in ~50% reduction in VT13-added serotypes especially 6A. Three years after PCV13 implementation i…
Pneumococcal lineages associated with serotype replacement and antibiotic resistance in childhood invasive pneumococcal disease in the post-PCV13 era: an international whole-genome sequencing study	Lo, S. W.; Gladstone, R. A.; van Tonder, A. J.; Lees, J. A.; du Plessis, M.; Benisty, R.; Givon-Lavi, N.; Hawkins, P. A.; Cornick, J. E.; Kwambana-Adams, B.; Law, P. Y.; Ho, P. L.; Antonio, M.; Everett, D. B.; Dagan, R.; von Gottberg, A.; Klugman, K. P.; McGee, L.; Breiman, R. F.; Bentley, S. D.	BACKGROUND: Invasive pneumococcal disease remains an important health priority owing to increasing disease incidence caused by pneumococci expressing non-vaccine serotypes. We previously defined 621 Global Pneumococcal Sequence Clusters (GPSCs) by analysing 20‚Äà027 pneumococcal isolates collected worldwide and from previously published genomic data. In this study, we aimed to investigate the pne…	2019	Jul	Lancet Infect Dis	19	7	759-769	31196809	10.1016/s1473-3099(19)30297-x	#446	Lo 2019	Gabriel Temitope Sunmonu (2024-01-12 14:15:21)(Select): serotype replacement;	SR	Asia/Africa/America	Hong Kong, Israel, Malawi, South Africa, The Gambia, and the USA)						PCV7, PCV13								In non-vaccine serotype isolates, we detected significant increases in the prevalence of resistance to penicillin (52 [21%] of 249 vs 169 [29%] of 575, p=0·0016) and erythromycin (three [1%] of 249 vs 65 [11%] of 575, p=0·0031) in the PCV13 period compared with the pre-PCV period.	The five most prevalent serotypes in the PCV13 period varied between countries, with only serotypes 5, 12F, 15B/C, 19A, 33F, and 35B/D common to two or more countries. Serotype replacement was mainly mediated by expansion of non-vaccine serotypes within vaccine-type GPSCs and, to a lesser extent, by increases in non-vaccine-type GPSCs. A globally spreading lineage, GPSC3, expressing invasive sero…
Impact of PCV7 vaccination on nasopharyngeal carriage and antimicrobial resistance among children in Turkey	Kaya Gursoy, B.; Beyazova, U.; Oguz, M. M.; Demirel, F.; Ozkan, S.; Sultan, N.; Nar Otgun, S.	INTRODUCTION: We aimed to evaluate the effects of 7-valent pneumococcal conjugate vaccine on nasopharyngeal carriage of Streptococcus pneumoniae and antibiotic resistance in children in a well-child clinic in a tertiary children's hospital in Turkey. METHODOLOGY: We collected nasopharyngeal (NP) specimens from 557 two-month-old babies before vaccination. After the study population had received PC…	2019	2024-03-31	J Infect Dev Ctries	13	3	227-232	32040452	10.3855/jidc.10833	#365	KayaGursoy 2019	Gabriel Temitope Sunmonu (2024-01-11 11:29:18)(Select): serotype replacement;	SR	Asia	Turkey	537		nasopharyngeal sample of >2months kids		culture, Optochin, Quellung	PCV7									significant decrease in PCV7 serotypes carriage rate after the PCV7 vaccination. and replacement by NVT. Number of siblings and having sibling with older age of five were determined to be significant effective factors for SP colonization presence after vaccination and antibiotic use was negatively associated with pneumococcal carriage but associated with penicillin non-susceptibility
Serotype and genotype replacement among macrolide-resistant invasive pneumococci in adults: Mechanisms of resistance and association with different transposons	Calatayud, L.; Ardanuy, C.; Tubau, F.; Rolo, D.; Grau, I.; Pallar√©s, R.; Mart√≠n, R.; Linares, J.	The aim of this study was to analyze trends in adult invasive pneumococcal disease (IPD) due to macrolideresistant strains and to study the evolution of serotypes, genotypes, and macrolide-resistant determinants of strains collected In a prospective study between 1999 and 2007 in Barcelona, Spain. IPD due to macrolideresistant strains of serotypes included in the 7-valent conjugate vaccine (PCV7)…	2010		Journal of Clinical Microbiology	48	4	1310-1316		10.1128/JCM.01868-09	#1710	Calatayud 2010	Gabriel Temitope Sunmonu (2024-01-12 14:50:34)(Select): MGE + AMR; Gabriel Temitope Sunmonu (2024-01-12 14:50:22)(Select): serotype replacement ;	MGE + AMR + SR	Europe	Spain	187	1999-2007	IPD	Adults	Bile solubility, optochin Quellung , PCR	PCV7	decrease in MR strains of serotypes 6B, 9V, 14, 19F, and 23F	increase in serotype (in order of increase): 24F, 19A, 33F, 15A, 23A, 16F, 7F, and 35B.		Nine clonal groups accounted for 75%ofMLSB strains (CC81, CC63, CC230, CC90, CC15 [ST9, ST17, and ST1201], CC87, CC156, CC311, and CC717).	ST3977 (serotype 6A), ST3978 (serotype 14), ST3979 (serotype 6B), ST3980 (serotype 24), ST3986 (serotype 6A), ST3987 (serotype 6A), ST3988 (serotype 6A), ST3989 (serotype 23A), ST3996 (serotype 6B), ST3997 (serotype 15F), and ST3998 (serotype 6A)	Tn6002, Tn3872, Tn603, Tn1545, Tn5397, Tn2010, Tn2009		penicillin, cefotaxime, chloramphenicol, and cotrimoxazole
Impact of pneumococcal conjugate vaccines on pneumococcal meningitis cases in France between 2001 and 2014: a time series analysis	Alari, A.; Chaussade, H.; Domenech De Cell√®s, M.; Le Fouler, L.; Varon, E.; Opatowski, L.; Guillemot, D.; Watier, L.	BACKGROUND: Pneumococcal meningitis (PM) is a major invasive pneumococcal disease. Two pneumococcal conjugate vaccines (PCVs) have been introduced in France: PCV7 was recommended in 2003 and replaced in 2010 by PCV13, which has six additional serotypes. The impact of introducing those vaccines on the evolution of PM case numbers and serotype distributions in France from 2001 to 2014 is assessed h…	2016	2024-12-21	BMC Med	14	1	211	27998266	10.1186/s12916-016-0755-7	#12	Alari 2016	Gabriel Temitope Sunmonu (2024-01-10 13:50:23)(Select): serotype replacement;	SR	Europe	France	5166	2001-2014	meningitis	<5 and >64	Latex particle agglutination	PCV7, PCV13	after PCV7: 19A,7F,3,12F,23B,24F,35B. After PCV13: 24F(nv), 23B, 10A, 15A and 6C. 3 and 19A (pcv13)	12F,24F (pop n children), 6C (elderly), 3 and 19F (whole population)							The incidence of pneumococcal meningitis declined after the introduction of PCV13. But non-vaccine serotypes are on the rise
Rebound in the incidence of pneumococcal meningitis in northern France: effect of serotype replacement	Alexandre, C.; Dubos, F.; Courouble, C.; Pruvost, I.; Varon, E.; Martinot, A.	AIM: To determine whether the recent emergence of nonvaccine pneumococcal serotypes has affected the incidence of pneumococcal meningitis in children a few years after the introduction of the heptavalent pneumococcal conjugate vaccine. METHODS: We conducted a multicentre retrospective cohort study from 2005 to 2008 in all hospitals with paediatric units in northern France. It included all patient…	2010	Nov	Acta Paediatr	99	11	1686-90	20626365	10.1111/j.1651-2227.2010.01914.x	#15	Alexandre 2010	Gabriel Temitope Sunmonu (2024-01-12 14:44:39)(Select): serotype replacement;	SR	Europe	Northern France	41	2005-2008	Otitis Media, Meningitis, acute sinusitis	children (1d - 13yr)	culture, PCR, Antigen detection	PCV7	4,5B,9V, 14, 18C, 19F, 23F	non PCV7 (including PCV13 serotypes): 1, 3, 5, 6A, 7, and 19A + 10A, 11A,15A, 22F,23A, 25A							PCV7 serotypes decreases, non-PCV7 serotypes increased.
S. pneumoniae transmission according to inclusion in conjugate vaccines: Bayesian analysis of a longitudinal follow-up in schools	Cauchemez, S.; Temime, L.; Valleron, A. J.; Varon, E.; Thomas, G.; Guillemot, D.; Bo√´lle, P. Y.	BACKGROUND: Recent trends of pneumococcal colonization in the United States, following the introduction of conjugate vaccination, indicate that non-vaccine serotypes tend to replace vaccine serotypes. The eventual extent of this replacement is however unknown and depends on serotype-specific carriage and transmission characteristics. METHODS: Here, some of these characteristics were estimated for…	2006	2024-01-30	BMC Infect Dis	6		14	16445857	10.1186/1471-2334-6-14	#96	Cauchemez 2006	Gabriel Temitope Sunmonu (2024-01-12 14:49:07)(Select): serotype replacement;	SR	Europe	France		2000		3 - 6 yrs		before vaccine	19F, 6B, 23F, 14, 18C, 9V nonvaccine 6A, 3, 19A, 11A, 15A, 15B, 23A, 17F, 10A, 9L								This was an analysis before the usage of PCV. This study supports that, in 3–6 years old children, no competitive advantage exists for vaccine serotypes compared to non-vaccine serotypes.
The changing epidemiology of invasive pneumococcal disease after PCV13 vaccination in a country with intermediate vaccination coverage	Ciruela, P.; Izquierdo, C.; Broner, S.; Mu√±oz-Almagro, C.; Hern√°ndez, S.; Ardanuy, C.; Pallar√©s, R.; Dom√≠nguez, A.; Jan√©, M.	BACKGROUND: We studied the impact of 13-valent pneumococcal conjugate vaccine (PCV13) on the incidence of invasive pneumococcal disease (IPD) and serotype distribution in a region with intermediate levels of vaccination (around 64% in children aged <2‚ÄØyears). METHODS: Surveillance data on IPD cases reported by microbiologists participating in the Microbiological Reporting System of Catalonia du…	2018	2024-11-29	Vaccine	36	50	7744-7752	30473132	10.1016/j.vaccine.2018.05.026	#136	Ciruela 2018	Gabriel Temitope Sunmonu (2024-01-12 13:33:40)(Select): serotype replacement;	SR	Europe	Spain	9338	2006-2014	IPD	All ages	Quellung reaction	PCV7, PCV10 PCV13	4, 6B,9V, 14, 18C, 19F, 23F, 1, 5, 7F, 3, 6A, 19A. nonPCV13=8, 6C, 9N,10A, 11A, 12F, 15B, 16F, 22F, 24F, 33F, others								After the introduction of PCV13 vaccination, a decrease of 26% in the overall incidence of IPD was observed due to the reduction in PCV13 serotypes, suggesting herd immunity.Non-PCV13 serotypes increased in adults aged 65years, suggesting serotype replacement.
Changes in serotype prevalence of Streptococcus pneumoniae in Southampton, UK between 2006 and 2018	Cleary, D. W.; Jones, J.; Gladstone, R. A.; Osman, K. L.; Devine, V. T.; Jefferies, J. M.; Bentley, S. D.; Faust, S. N.; Clarke, S. C.	Streptococcus pneumoniae continues to cause significant disease burden. Whilst pneumococcal conjugate vaccines (PCV) have substantially reduced this burden, serotype replacement partially negates this success due to increased disease associated with non-vaccine serotypes (NVTs). Continued surveillance is therefore essential to provide crucial epidemiological data. Annual cross-sectional surveilla…	2022	2024-08-03	Sci Rep	12	1	13332	35922536	10.1038/s41598-022-17600-6	#139	Cleary 2022	Gabriel Temitope Sunmonu (2024-01-09 13:54:10)(Select): serotype replacement;	SR	Europe	UK	1429	2006-2018	Nasopharyngeal swab	<5	optochin disc and Sequencing	PCV7, PCV13									Following the introduction of PCV7 and/or PCV13 vaccines, there was a significant decrease in the carriage of pneumococcal conjugate vaccine (PCV) serotypes, except for serotype 3, which showed a slight decrease after PCV13 introduction. The prevalence of non-vaccine serotypes (NVTs) associated with increased disease was generally low, with serotype 24F being the most common, followed by 9N, 8, a…
The post-vaccine microevolution of invasive Streptococcus pneumoniae	Cremers, A. J.; Mobegi, F. M.; de Jonge, M. I.; van Hijum, S. A.; Meis, J. F.; Hermans, P. W.; Ferwerda, G.; Bentley, S. D.; Zomer, A. L.	The 7-valent pneumococcal conjugated vaccine (PCV7) has affected the genetic population of Streptococcus pneumoniae in pediatric carriage. Little is known however about pneumococcal population genomics in adult invasive pneumococcal disease (IPD) under vaccine pressure. We sequenced and serotyped 349 strains of S. pneumoniae isolated from IPD patients in Nijmegen between 2001 and 2011. Introducti…	2015	2024-10-23	Sci Rep	5		14952	26492862	10.1038/srep14952	#154	Cremers 2015	Gabriel Temitope Sunmonu (2024-01-12 15:12:41)(Select): serotype replacement;	SR	Europe	Netherlands	349	2001-2011	Bacteremic pneumococcal infection	adults	Quellung reaction and PCR, whole genome seq	PCV7									When PCV7 was introduced into the Dutch National Immunization Program in 2006, it caused significant changes in serotypes commonly associated with IPD
Invasive pneumococcal disease in children and adults in seven Italian regions after the introduction of the conjugate vaccine, 2008-2014	D'Ancona, F.; Caporali, M. G.; Del Manso, M.; Giambi, C.; Camilli, R.; D'Ambrosio, F.; Del Grosso, M.; Iannazzo, S.; Rizzuto, E.; Pantosti, A.	OBJECTIVE: To describe the trend of invasive pneumococcal disease in the years 2008-2014; to verify the impact of the conjugate vaccine and monitor the occurrence of serotype replacement. DESIGN: Prospective observational study based on data from the national surveillance for invasive bacterial diseases coordinated by the Istituto superiore di sanit√†. SETTING AND PARTICIPANTS: Seven Italian regi…	2015	Jul-Aug	Epidemiol Prev	39	4 Suppl 1	134-8	26499431		#160	D'Ancona 2015	Gabriel Temitope Sunmonu (2024-01-12 09:50:52)(Select): serotype replacement;	SR	Europe	Italy		2008-2014	IPD	adults and children	culture, PCR, Antigen detection	PCV7, PCV13	not stated	not stated							Use of the conjugate vaccine has reduced the number of cases of IPD by VT in children; the increase in IPD by NVT, above all in older age groups, suggests a serotype replacement
Interaction of Vaccination and Reduction of Antibiotic Use Drives Unexpected Increase of Pneumococcal Meningitis	de Cell√®s, M. D.; Pons-Salort, M.; Varon, E.; Vibet, M. A.; Ligier, C.; Letort, V.; Opatowski, L.; Guillemot, D.	Antibiotic-use policies may affect pneumococcal conjugate-vaccine effectiveness. The reported increase of pneumococcal meningitis from 2001 to 2009 in France, where a national campaign to reduce antibiotic use was implemented in parallel to the introduction of the 7-valent conjugate vaccine, provides unique data to assess these effects. We constructed a mechanistic pneumococcal transmission model…	2015	2024-06-11	Sci Rep	5		11293	26063589	10.1038/srep11293	#172	deCell√®s 2015	Gabriel Temitope Sunmonu (2024-01-12 09:46:24)(Select): serotype replacement;	SR	Europe	France			Pneumococcal meningitis			PCV7	19F, 14, and 23 (common PCV7 serotypes). 19A, 3, and 7F (common non-PCV7)								reductions of antibiotic use may counteract the benefits of conjugate vaccines introduced into countries with low vaccineserotype coverages and high-resistance frequencies
The rise and fall of pneumococcal serotypes carried in the PCV era	Devine, V. T.; Cleary, D. W.; Jefferies, J. M.; Anderson, R.; Morris, D. E.; Tuck, A. C.; Gladstone, R. A.; O'Doherty, G.; Kuruparan, P.; Bentley, S. D.; Faust, S. N.; Clarke, S. C.	Streptococcus pneumoniae is a major cause of meningitis, sepsis and pneumonia worldwide. Vaccination using pneumococcal conjugate vaccines (PCV) has therefore been part of the UK's childhood immunisation programme since 2006. Here we describe pneumococcal carriage rates in children under five years of age attending the paediatric department of a large UK hospital in response to vaccine implementa…	2017	2024-03-01	Vaccine	35	9	1293-1298	28161425	10.1016/j.vaccine.2017.01.035	#191	Devine 2017	Gabriel Temitope Sunmonu (2024-01-12 13:18:16)(Select): serotype replacement;	SR	Europe	UK	696	2006-2012	nasopharyngeal sample of healthy kids	children (<=4yr)	Sequencing	PCV7, PCV13	6C,11A,15B,23B,15A,21,22F,35F, 23Aand15C								These data support the increasing evidence that the primary effect of PCVs is due to population immunity by reducing or eliminating the carriage of invasive VT serotypes. With IPD being increasingly attributed to non-vaccine serotypes, surveillance of carriage data continues to act as an early warning system for vaccine design
Effect of pneumococcal conjugate vaccination on serotype-specific carriage and invasive disease in England: a cross-sectional study	Flasche, S.; Van Hoek, A. J.; Sheasby, E.; Waight, P.; Andrews, N.; Sheppard, C.; George, R.; Miller, E.	BACKGROUND: We investigated the effect of the 7-valent pneumococcal conjugate vaccine (PCV7) programme in England on serotype-specific carriage and invasive disease to help understand its role in serotype replacement and predict the impact of higher valency vaccines. METHODS AND FINDINGS: Nasopharyngeal swabs were taken from children <5 y old and family members (n=400) 2 y after introduction of P…	2011	Apr	PLoS Med	8	4	e1001017	21483718	10.1371/journal.pmed.1001017	#240	Flasche 2011	Gabriel Temitope Sunmonu (2024-01-10 11:58:13)(Select): serotype replacement;	SR	Europe	UK		2008-2009	nasopharyngeal sample of healthy kids			PCV7, PCV13	19A (10), 23B (9), 11C (8), 15B (8), 21 (8), and 6C	. NVTs 33F, 7F, 10A, 34, 15B, 31, 21, 3, 19A, 15C, and 23A significantly increased
Impact of a single dose of the 7-valent pneumococcal conjugate vaccine on colonization	Frazão, N., Sá-Leão, R., & de Lencastre, H.	The impact of the 7-valent pneumococcal conjugate vaccine (PCV7) on the pneumococcal flora has been mostly studied without evaluating multiple colonization and the mechanism(s) leading to serotype replacement. These issues are addressed here, while assessing the effect of a single PCV7 dose. A group of children received one PCV7 dose just after nasopharyngeal sampling, with the control receiving …	2010	2024-04-26	Vaccine	28	19	3445-52	20197144	10.1016/j.vaccine.2010.02.070	#244	Frazão 2010	Gabriel Temitope Sunmonu (2024-01-11 11:22:58)(Select): serotype replacement;	SR	Europe	Portugal			nasopharyngeal sample of healthy kids	Children	Culture, Quellung, PFGE	PCV7 (one dose)									1224isolates wereserotypedandrepresentativeonescharacterizedbypulsed-field gel electrophoresis. In vaccinated children, serotype replacement between vaccine (VT) and non-vaccine (NVT)typesoccurredinsingleandmultiplecarriers,andVTswerelesspronetobedenovoacquired.NVT unmasking was only detected in the vaccinated group. One month after vaccination with a single dose, PCV7 prevents VT de novo acquisi…
Pre-vaccine serotype composition within a lineage signposts its serotype replacement - a carriage study over 7 years following pneumococcal conjugate vaccine use in the UK	Gladstone, R. A.; Devine, V.; Jones, J.; Cleary, D.; Jefferies, J. M.; Bentley, S. D.; Faust, S. N.; Clarke, S. C.	Serotype replacement has been reported in carriage and disease after pneumococcal conjugate vaccine (PCV) introductions in the UK and globally. We previously described concurrent expansion and decline of sequence types associated with serotype replacement over 5 years following PCV introductions in the UK. Here we use whole-genome sequencing to fully characterise the population structure of pneum…	2017	2024-06-30	Microb Genom	3	6	e000119	29026652	10.1099/mgen.0.000119	#271	Gladstone 2017	Gabriel Temitope Sunmonu (2024-01-12 14:39:40)(Select): serotype replacement;	SR	Europe	UK	672	2006-2012	nasopharyngeal sample of healthy kids	children (<=4yr)	Sequencing	PCV7, PCV13									PCV13 VT 19A and NVT 15B/C, to exclusively 15B/C over the seven winters (Fig. 2d). BAPS10 was initially dominated by PCV7 VT 23F and predominantly ST36. Serotype 23F was completely replaced by 23B, which was predominantly ST439
Five winters of pneumococcal serotype replacement in UK carriage following PCV introduction	Gladstone, R. A.; Jefferies, J. M.; Tocheva, A. S.; Beard, K. R.; Garley, D.; Chong, W. W.; Bentley, S. D.; Faust, S. N.; Clarke, S. C.	The seven-valent pneumococcal conjugate vaccine (PCV7) was added to the UK national immunisation programme in September 2006. PCV13 replaced PCV7 in April 2010. As carriage precedes disease cases this study collected carried pneumococci from children each winter from 2006/7 to 2010/11 over PCV introduction. Conventional microbiology and whole genome sequencing were utilised to characterise pneumo…	2015	2024-04-21	Vaccine	33	17	2015-21	25776920	10.1016/j.vaccine.2015.03.012	#273	Gladstone 2015	Gabriel Temitope Sunmonu (2024-01-11 10:57:01)(Select): serotype replacement;	SR	Europe	UK		2006-2011	nasopharyngeal sample of healthy kids	children (<=4yr)	Sequencing	PCV7, PCV13	Significant decreases for VTs 6B, 19F, 23F (PCV7) and 6A (PCV13) and increases for NVT 21, 23B, 33F and 35F .
Serotype Replacement after Introduction of 10-Valent and 13-Valent Pneumococcal Conjugate Vaccines in 10 Countries, Europe	Hanquet, G.; Krizova, P.; Dalby, T.; Ladhani, S. N.; Nuorti, J. P.; Danis, K.; Mereckiene, J.; Knol, M. J.; Winje, B. A.; Ciruela, P.; de Miguel, S.; Portillo, M. E.; MacDonald, L.; Morfeldt, E.; Kozakova, J.; Valentiner-Branth, P.; Fry, N. K.; Rinta-Kokko, H.; Varon, E.; Corcoran, M.; van der Ende, A.; Vestrheim, D. F.; Munoz-Almagro, C.; Sanz, J. C.; Castilla, J.; Smith, A.; Henriques-Normark, …	We evaluated invasive pneumococcal disease (IPD) during 8 years of infant pneumococcal conjugate vaccine (PCV) programs using 10-valent (PCV10) and 13-valent (PCV13) vaccines in 10 countries in Europe. IPD incidence declined during 2011-2014 but increased during 2015-2018 in all age groups. From the 7-valent PCV period to 2018, IPD incidence declined by 42% in children <5 years of age, 32% in per…	2022	Jan	Emerg Infect Dis	28	1	137-138	34932457	10.3201/eid2801.210734	#307	Hanquet 2022	Gabriel Temitope Sunmonu (2024-01-12 14:56:46)(Select): serotype replacement;	SR	Europe	10 Europe Countries				all ages		PCV7, PCV10, PCV13									Over 2015-2018, IPD incidence caused by PCV7 and PCV7 non-10 serotypes declined by 83%–93%, whereas PCV13 non-10 serotype incidence declined until 2014 and then increased in 2017–2018, parallel to an increase in serotype 3,
The impact of childhood 13-valent pneumococcal conjugate vaccination on overall invasive pneumococcal disease, including the oldest old	Henckaerts, L.; Desmet, S.; Schalck, N.; Lagrou, K.; Verhaegen, J.; Peetermans, W. E.; Flamaing, J.	Objectives: Our aim was to compare serotype distribution in invasive pneumococcal disease (IPD) in the Belgian population before and after introduction of the 13-valent conjugte vaccine (PCV13) in the national childhood vaccination schedule.Methods: Serotyping was performed on 12,534 pleural fluid and bacteraemic Streptococcus pneumoniae isolates sent to the National Reference Centre. We compared…	2021	Aug	Acta Clin Belg	76	4	272-279	32000622	10.1080/17843286.2020.1721131	#319	Henckaerts 2021	Gabriel Temitope Sunmonu (2024-01-12 13:22:48)(Select): serotype replacement;	SR	Europe	Belgium		2007-2010;2012-2015	pleural fluid and bacteraemic Streptococcus pneumoniae	all ages		PCV13									The introduction of PCV13 in the childhood immunization program resulted in a reduction of 16% of all IPD-isolates. The prevalence of PCV13-SG decreased in all age groups: from 81% to 53%
Persistent Circulation of Vaccine Serotypes and Serotype Replacement After 5 Years of Infant Immunization With 13-Valent Pneumococcal Conjugate Vaccine in the United Kingdom	Kandasamy, R.; Voysey, M.; Collins, S.; Berbers, G.; Robinson, H.; Noel, I.; Hughes, H.; Ndimah, S.; Gould, K.; Fry, N.; Sheppard, C.; Ladhani, S.; Snape, M. D.; Hinds, J.; Pollard, A. J.	BACKGROUND: Following programmatic introduction of the 13-valent pneumococcal conjugate vaccine (PCV13), there is residual carriage and disease due to PCV13-covered serotypes. METHODS: PCV13-immunized children aged 13-48 months, N = 988, were enrolled between February 2014 and August 2015 ("late PCV13"), and had nasopharyngeal pneumococcal carriage compared with 7-valent pneumococcal conjugate va…	2020	2024-03-28	J Infect Dis	221	8	1361-1370	31004136	10.1093/infdis/jiz178	#357	Kandasamy 2020	Gabriel Temitope Sunmonu (2024-01-12 10:55:39)(Select): serotype replacement;	SR	Europe	UK	1000	2014-2015	pcv13 immunized vs pcv7 immunized	13-48 months	culture, Optochin	PCV7, PCV13									Serotypes 3 and 19A continue to circulate among UK children, 5 years after PCV13 introduction. The absence of PCV13 serotypes carried by adults and the reduction in IPD incidence due to serotypes 1, 3, 6A, 6B, 7F, 9V, 19A, and 23F, however, is consistent with PCV13 use among children providing herd protection for the unvaccinated population. Serotype replacement in IPD has been realized in Englan…
Unaltered pneumococcal carriage prevalence due to expansion of non-vaccine types of low invasive potential 8years after vaccine introduction in Stockholm, Sweden	Lindstrand, A.; Galanis, I.; Darenberg, J.; Morfeldt, E.; Naucler, P.; Blennow, M.; Alfv√©n, T.; Henriques-Normark, B.; √ñrtqvist, √Ö	OBJECTIVE: To evaluate the carriage prevalence, serotype distribution, and antibiotic resistance for pneumococcal carriage isolates collected 4-8years after introduction of pneumococcal conjugate vaccines (PCVs) in Stockholm, Sweden, and to identify risk factors for carriage and calculate the invasive disease potential for emerging serotypes. METHODS: Nasopharyngeal aspirates were collected from …	2016	2024-08-31	Vaccine	34	38	4565-4571	27473304	10.1016/j.vaccine.2016.07.031	#433	Lindstrand 2016	Gabriel Temitope Sunmonu (2024-01-12 13:14:27)(Select): serotype replacement;	SR	Europe	Sweden		2011-2015	nasopharyngeal sample of healthy kids	0-5yrs	culture	PCV7, PCV13	11A, 23B, 35F and 21								Non-vaccine types (NVT) dominated (94% by 2015) and the most common serotypes in descending order were 11A, 23B, 35F and 21
Emergence of a multidrug-resistant and virulent Streptococcus pneumoniae lineage mediates serotype replacement after PCV13: an international whole-genome sequencing study	Lo, S. W.; Mellor, K.; Cohen, R.; Alonso, A. R.; Belman, S.; Kumar, N.; Hawkins, P. A.; Gladstone, R. A.; von Gottberg, A.; Veeraraghavan, B.; Ravikumar, K. L.; Kandasamy, R.; Pollard, S. A. J.; Saha, S. K.; Bigogo, G.; Antonio, M.; Kwambana-Adams, B.; Mirza, S.; Shakoor, S.; Nisar, I.; Cornick, J. E.; Lehmann, D.; Ford, R. L.; Sigauque, B.; Turner, P.; Mo√Øsi, J.; Obaro, S. K.; Dagan, R.; Diawar…	BACKGROUND: Serotype 24F is one of the emerging pneumococcal serotypes after the introduction of pneumococcal conjugate vaccine (PCV). We aimed to identify lineages driving the increase of serotype 24F in France and place these findings into a global context. METHODS: Whole-genome sequencing was performed on a collection of serotype 24F pneumococci from asymptomatic colonisation (n=229) and invas…	2022	Oct	LANCET MICROBE	3	10	e735-e743	35985351	10.1016/s2666-5247(22)00158-6	#447	Lo 2022	Gabriel Temitope Sunmonu (2024-01-29 11:31:42)(Included): serotype replacement;	SR	Europe	France	190+229	2003-2018	IPD+asymptomatic colonisation		Sequencing	PCV7, PCV13		GPSC10 expressed 17 different serotypes, including 3, 6A, 6C, 7B, 10A, 11A, 13, 14, 15B, 15C, 17F, 19A, 19F, 23A, 23B, 23F, and 24F. Only six of these serotypes (serotypes 3, 6A, 14, 19A, 19F, and 23F) are covered by the current PCVs (PCV10 and PCV13)							GPSC10 alone is a challenge for serotype-based vaccine strategy. More systematic investigation to identify lineages like GPSC10 will better inform and improve next-generation preventive strategies against pneumococcal diseases.
Herd immunity and serotype replacement 4 years after seven-valent pneumococcal conjugate vaccination in England and Wales: an observational cohort study	Miller, E.; Andrews, N. J.; Waight, P. A.; Slack, M. P.; George, R. C.	BACKGROUND: The seven-valent pneumococcal conjugate vaccine (PCV7) has reduced vaccine-type (VT) invasive pneumococcal disease but increases in non-vaccine-type (NVT) disease have varied between countries. We assess the effect of the PCV7 vaccination on VT and NVT disease in England and Wales. METHODS: The study cohort was the population of England and Wales from July, 2000, to June, 2010. We cal…	2011	Oct	Lancet Infect Dis	11	10	760-8	21621466	10.1016/s1473-3099(11)70090-1	#504	Miller 2011	Gabriel Temitope Sunmonu (2024-01-10 13:49:11)(Select): serotype replacement;	SR	Europe	UK	5809	2000-2010	IPD	all ages		PCV7									VT disease decreased in all age groups, with reductions of 98% in individuals younger than 2 years and 81% in those aged 65 years or older. NVT disease increased by 68% in individuals younger than 2 years and 48% in those aged 65 years or older, giving an overall reduction in invasive pneumococcal disease of 56% in those younger than 2 years and 19% in those aged 65 years or older. After vaccine …
The impact of private use of PCV7 in 2009 and 2010 on serotypes and antimicrobial resistance of Streptococcus pneumoniae carried by young children in Portugal: Comparison with data obtained since 1996 generating a 15-year study prior to PCV13 introduction	Nunes, S.; F√©lix, S.; Valente, C.; Sim√µes, A. S.; Tavares, D. A.; Almeida, S. T.; Paulo, A. C.; Brito-Av√¥, A.; de Lencastre, H.; S√°-Le√£o, R.	In Portugal, the 7-valent pneumococcal conjugate vaccine (PCV7) was not introduced in the national immunization plan but was commercially available between 2001 and 2010. We studied serotype distribution and antibiotic susceptibility of Streptococcus pneumoniae carried by children in 2009 and 2010. Vaccination with PCV7 was extracted from children's immunization bulletins and information on recen…	2016	2024-03-29	Vaccine	34	14	1648-56	26920470	10.1016/j.vaccine.2016.02.045	#568	Nunes 2016	Gabriel Temitope Sunmonu (2024-01-12 13:20:54)(Select): serotype replacement;	SR	Europe	Portugal		1996–1999, 2001–2003 2006–2007, 2009–2010	nasopharyngeal sample	<6yr		PCV7		carriage of serotype 6A was <1%, indicating a major decline after 2007 (. Non-vaccine serotypes increased and serotype 6C became the most frequently carried serotype in 2010						. Highlevel resistance to penicillin (MIC ≥2 mg/L) showed a decreasing trend, whereas resistance to both penicillin and erythromycin increased and was detected in 15–20% of all isolates in 2009–2010, most of which were non-vaccine serotypes	widespread private use of PCV7 has impacted on colonization leading to near elimination of all PCV7 serotypes except for serotype 19F
Invasive pneumococcal diseases in children and adults before and after introduction of the 10-valent pneumococcal conjugate vaccine into the Austrian national immunization program	Richter, L.; Schmid, D.; Kanitz, E. E.; Zwazl, I.; P√∂llabauer, E.; Jasinska, J.; Burgmann, H.; Kundi, M.; Wiedermann, U.	BACKGROUND: In February 2012 the ten-valent pneumococcal conjugate vaccine (PCV10) with a 2+1 doses schedule (3, 5, 12 or 14 months of age) without catch-up vaccination was introduced in Austria. We assessed direct and indirect vaccine effects on invasive pneumococcal disease (IPD) by a population-based intervention study. METHODS: The study period was divided into pre- (2009-2011) and post-perio…	2019		PLoS One	14	1	e0210081	30629620	10.1371/journal.pone.0210081	#647	Richter 2019	Gabriel Temitope Sunmonu (2024-01-10 12:25:07)(Select): serotype replacement;	SR	Europe	Austria				<5yrs		PCV10
Changes in pneumococcal serotypes and antibiotypes carried by vaccinated and unvaccinated day-care centre attendees in Portugal, a country with widespread use of the seven-valent pneumococcal conjugate vaccine	S√°-Le√£o, R.; Nunes, S.; Brito-Av√¥, A.; Fraz√£o, N.; Sim√µes, A. S.; Cris√≥stomo, M. I.; Paulo, A. C.; Saldanha, J.; Santos-Sanches, I.; de Lencastre, H.	The seven-valent pneumococcal conjugate vaccine (PCV7) has been available in Portugal since June 2001, but is not included in the National Vaccination Plan. Its impact on colonization is unknown. A point-prevalence study to evaluate PCV7 usage was carried out in 2006 among day-care centre attendees from the Lisbon area. Pneumococcal carriage rates, serotypes, and antibiotypes were determined and …	2009	Nov	Clin Microbiol Infect	15	11	1002-7	19392883	10.1111/j.1469-0691.2009.02775.x	#667	S√°-Le√£o 2009	Gabriel Temitope Sunmonu (2024-01-09 13:51:20)(Select): serotype replacement;	SR	Europe	Portugal			nasopharyngeal sample	4months - 6 yrs	PCR	PCV7		All VT decreased in abundance from 2001 to 2006. Although NVT, as a whole, increased in abundance, replacing VT, analysis by individual serotype showed different dynamics. In particular, significant increases were observed for serotypes 6C, 7F, 16F, 21, 23A and 29						Rates of resistance to penicillin, erythromycin, clindamycin and tetracycline remained stable due to significant increases in intermediate resistance to penicillin (from 5.5% to 17.8%), erythromycin (from 9.2% to 21.8%), clindamycin (from 6.4% to 19.3%) and tetracycline (from 8.3% to 15.8%) among NVT. Whereas in 2001 resistance among NVT was mostly associated with serotype 19A and NT strains, in …	Carriage of pneumococci was high and comparable: 64.9% in 2001 and 68.7% in 2006. VT decreased from 53.1% of all pneumococcal isolates obtained in 2001 to 11.2% in 2006 (p <0.001); NVT increased from 46.9% in 2001 to 88.8% in 2006
Invasive Pneumococcal Disease in Latvia in PCV10 Vaccination Era, 2012-2018	Savrasova, L.; Krumina, A.; Cupeca, H.; Zeltina, I.; Villerusha, A.; Grope, I.; Viksna, L.; Dimina, E.; Balasegaram, S.	In 2010 in Latvia, invasive pneumococcal disease (IPD) became a cause for concern and vaccination of infants with four doses of 7-valent pneumococcal conjugate vaccine (PCV7) commenced. In 2012, 10-valent pneumococcal conjugate vaccine (PCV10) (three doses at 2, 4, and 12-15 month of age) vaccination was introduced. We described incidence and serotype distribution of IPD in Latvia and investigate…	2021		Front Pediatr	9		532489	34692599	10.3389/fped.2021.532489	#686	Savrasova 2021	Gabriel Temitope Sunmonu (2024-01-10 12:20:56)(Select): serotype replacement;	SR	Europe	Latvia		2012-2018	IPD		culture, Quellung	PCV10									PCV10 vaccine serotypes were the most prevalent in IPD cases up to 2015 with a decreasing trend from 50% (20/40) in 2012 to 19% (14/74) in 2018. PCV23nonPCV13 vaccine serotypes had an increasing trend and rose from 18% (7/40) to 34% (25/74). Non-Vaccine serotypes had an increasing trend and rose from 13% (5/40) to 27% (20/74)
The Genomics of Streptococcus Pneumoniae Carriage Isolates from UK Children and Their Household Contacts, Pre-PCV7 to Post-PCV13	Sheppard, C. L.; Groves, N.; Andrews, N.; Litt, D. J.; Fry, N. K.; Southern, J.; Miller, E.	We used whole genome sequencing (WGS) analysis to investigate the population structure of 877 Streptococcus pneumoniae isolates from five carriage studies from 2002 (N = 346), 2010 (N = 127), 2013 (N = 153), 2016 (N = 187) and 2018 (N = 64) in UK households which covers the period pre-PCV7 to post-PCV13 implementation. The genomic lineages seen in the population were determined using multi-locus …	2019	2024-09-06	Genes (Basel)	10	9		31500179	10.3390/genes10090687	#704	Sheppard 2019	Gabriel Temitope Sunmonu (2024-01-12 15:08:55)(Select): serotype replacement;	SR	Europe	UK			nasopharyngeal sample		Sequencing	PCV7, PCV13									A small number of lineages persisted throughout, associated with both non-vaccine andvaccinetypes(suchasST199), or that could be an example of serotype switching from vaccine to non-vaccine types (ST177). Serotype 3 persisted throughout the study years, represented by ST180 and Global Pneumococcal Sequencing Cluster (GPSC) 12
Pneumococcal carriage in children and their household contacts six years after introduction of the 13-valent pneumococcal conjugate vaccine in England	Southern, J.; Andrews, N.; Sandu, P.; Sheppard, C. L.; Waight, P. A.; Fry, N. K.; Van Hoek, A. J.; Miller, E.	BACKGROUND: In April 2010, 13-valent pneumococcal conjugate vaccine (PCV13) replaced PCV7 in the infant immunisation schedule in England and Wales. Despite limited serotype replacement in invasive pneumococcal disease (IPD) during the first four post-PCV13 years, non-vaccine type (NVT) IPD increased substantially in 2014/15. We undertook a carriage study in 2015/16 to help understand the reasons …	2018		PLoS One	13	5	e0195799	29799839	10.1371/journal.pone.0195799	#722	Southern 2018	Gabriel Temitope Sunmonu (2024-01-12 10:53:06)(Select): serotype replacement;	SR	Europe	England			nasopharyngeal sample of healthy kids	1-5 yrs	sequencing	PCV13									continuing evolution in carried NVTs six years after PCV13 introduction which, in addition to being vaccine-driven, could also reflect natural secular changes in certain NVTs. Elimination of carriage and disease due to serotypes 3 and 19A may not be achieved by PCV13.
Effect of the 13-valent pneumococcal conjugate vaccine on invasive pneumococcal disease in England and Wales 4 years after its introduction: an observational cohort study	Waight, P. A.; Andrews, N. J.; Ladhani, S. N.; Sheppard, C. L.; Slack, M. P.; Miller, E.	BACKGROUND: The 13-valent pneumococcal conjugate vaccine (PCV13) protects against key serotypes that increased after routine immunisation with the seven-valent vaccine (PCV7), but its potential for herd protection and serotype replacement is uncertain. The aim of this study was to analyse the effect of the 13-valent pneumococcal conjugate vaccine on invasive pneumococcal disease in England and Wa…	2015	May	Lancet Infect Dis	15	5	535-43	25801458	10.1016/s1473-3099(15)70044-7	#774	Waight 2015	Gabriel Temitope Sunmonu (2024-01-10 12:42:01)(Select): serotype replacement;	SR	Europe	England and Wales			IPD			PCV7, PCV13									the overall incidence of invasive pneumococcal disease by more than 50%. The herd protection induced by PCV7 is continuing, and similar indirect protection is occurring from the additional serotypes covered by PCV13. There is, however, evidence of increasing invasive pneumococcal disease due to non-PCV13 serotypes, particularly in children younger than 5 years in 2014.
Differences in the Impact of Pneumococcal Serotype Replacement in Individuals With and Without Underlying Medical Conditions	Weinberger, D. M.; Warren, J. L.; Dalby, T.; Shapiro, E. D.; Valentiner-Branth, P.; Slotved, H. C.; Harboe, Z. B.	BACKGROUND: Pneumococcal conjugate vaccines (PCVs) have had a well-documented impact on the incidence of invasive pneumococcal disease (IPD). However, declines in IPD due to vaccine-targeted serotypes have been partially offset by increases in IPD due to nonvaccine serotypes (NVTs). The goal of this study was to quantify serotype-specific changes in the incidence of IPD that occurred in different…	2019	2024-06-18	Clin Infect Dis	69	1	100-106	30321313	10.1093/cid/ciy875	#796	Weinberger 2019	Gabriel Temitope Sunmonu (2024-01-10 11:20:21)(Select): serotype replacement;	SR	Europe	Denmark			IPD with underlying medical conditions	all ages		PCV7, PCV13									There were clear and substantial declines in the incidence of VT-IPD following the introduction of PCVs in children, as well as smaller but substantial increases in the incidence of NVTIPD
The Molecular Epidemiology of Pneumococcal Strains Isolated from the Nasopharynx of Preschool Children 3 Years after the Introduction of the PCV Vaccination Program in Poland	Kielbik, K.; Grywalska, E.; Glowniak, A.; Mielnik-Niedzielska, G.; Korona-Glowniak, I.	The genetic mechanisms of resistance, clonal composition, and the occurrence of pili were analyzed in 39 pneumococcal strains isolated from healthy children in the southeastern region of Poland. Strains with resistance to combinations of erythromycin, clindamycin, and tetracycline were found in clonal groups (CGs) related to Tennessee 23F-4 and Taiwan 19F-14 clones. Capsular switching possibly oc…	2023		International Journal of Molecular Sciences	24	9			10.3390/ijms24097883	#911	Kielbik 2023	Gabriel Temitope Sunmonu (2024-01-12 15:11:16)(Select): serotype replacement;	SR	Europe	Poland	35		nasopharyngeal sample of healthy kids	1-6 yrs	culture	PCV10						Tn6002, Tn916, Tn2009 MEGA	ermB, tetM, mefE		nasopharyngeal carriage in children is an important reservoir for the selection and spreading of new drug-resistant pneumococcal clones in the community after the elimination of vaccine serotypes
Clinical burden of pneumonia, meningitis and septicemia in Norway 2 years after 7-valent pneumococcal conjugate vaccine introduction	Munson, S.; Gray, S.; Raluy Callado, M.; Lambrelli, D.; Wasiak, R.; Eriksson, D.	Aims: This population-based, retrospective study quantified the rates of all-cause and pneumococcal pneumonia, meningitis and septicemia in Norway from 2008 to 2009 and determined the proportions of cases caused by pneumococcal vaccine serotypes. Methods: Data on patients with all-cause and pneumococcal pneumonia, meningitis and septicemia were obtained from the Norwegian Patient Registry, which …	2015		Scandinavian Journal of Public Health	43	6	657-666		10.1177/1403494815581695	#1413	Munson 2015	Gabriel Temitope Sunmonu (2024-01-09 15:24:56)(Select): serotype replacement;	SR	Europe	Norway		2008-2009	IPD	all ages		PCV7									Pneumococcal pneumonia, meningitis and septicemia caused by serotypes included in the 7-valent pneumococcal conjugate vaccine decreased substantially during the study period, with corresponding serotype replacement by non-7-valent pneumococcal conjugate vaccine serotypes
Changes in molecular epidemiology of Streptococcus Pneumoniae causing meningitis following introduction of pneumococcal conjugate vaccination in England and Wales	Pichon, B.; Ladhani, S.N.; Slack, M.P.E.; Segonds-Pichon, A.; Andrews, N.J.; Waight, P.A.; Miller, E.; George, R.	The introduction of the 7-valent pneumococcal conjugate vaccine (PCV7) in September 2006 has markedly reduced the burden of invasive pneumococcal disease (IPD) including meningitis in England and Wales. This study examined changes in the molecular epidemiology of pneumococcal isolates causing meningitis from July 2004 to June 2009. The Health Protection Agency conducts enhanced pneumococcal surve…	2013		Journal of Clinical Microbiology	51	3	820-827		10.1128/JCM.01917-12	#1538	Pichon 2013	Gabriel Temitope Sunmonu (2024-01-29 11:37:03)(Included): serotype replacement;	SR	Europe	England and Wales		2004-2009	IPD	children	culture, Quellung	PCV7									STs commonly associated with PCV7 serotypes declined following PCV implementation, especially ST124's serotype 14. Replacement disease following PCV7 introduction was mainly due to serotypes 1, 3, 7F, 19A, 22F, and 33F through clonal expansion. A single instance of possible capsule switching was identified where one ST4327 clone expressed a serotype 14 capsule in 2005 and a serotype 28A capsule i…
Impact of pneumococcal vaccination in Denmark during the first 3 years after PCV introduction in the childhood immunization programme	Ingels, H.; Rasmussen, J.; Andersen, P.H.; Harboe, Z.B.; Glismann, S.; Konradsen, H.; Hoffmann, S.; Valentiner-Branth, P.; Lambertsen, L.	Background and aims: The 7-valent pneumococcal conjugate vaccine (PCV7) was introduced in Denmark in October 2007 in a 2. +. 1 schedule with a catch-up programme for children up to 17 months of age. To assess the impact of PCV we evaluated on the whole population: (1) direct and indirect effects on incidence of invasive pneumococcal disease (IPD), (2) changes in pneumococcal serotype distribution…	2012		Vaccine	30	26	3944-3950		10.1016/j.vaccine.2012.03.060	#1604	Ingels 2012	Gabriel Temitope Sunmonu (2024-01-12 09:35:42)(Select): serotype replacement;	SR	Europe	Denmark		2000-2010	IPD	all ages	Quellung	PCV7		In the PCV period the 6 predominant NVTs in the overall population were 1, 7F, 6A, 19A, 3, 8 and 22F, however, a significant increase in incidence was only observed for 7F and 19A in the overall population.							decline in incidence in IPD in both vaccinated and non-vaccinated age groups and a minor but statistically significant increase in incidence of IPD due to NVTs in both vaccinated and non-vaccinated groups with predominance of serotypes covered by higher valence pneumococcal conjugate vaccines. significant increase in NVT-IPD in almost all age groups suggesting first signs of disease caused by ser…
Pneumococcal vaccination: Direct and herd effect on carriage of vaccine types and antibiotic resistance in Icelandic children	Sigurdsson, S; Erlendsd√≥ttir, H; Quirk, SJ; Kristj√°nsson, J; Hauksson, K; Andr√©sd√≥ttir, BDI; J√≥nsson, AJ; Halld√≥rsson, KH; S√¶mundsson, A; Olason, OH; Hrafnkelsson, B; Kristinsson, KG; Haraldsson, A	Background: Since the introduction of pneumococcal conjugate vaccines, vaccine type pneumococcal carriage and disease has decreased world-wide. The aim was to monitor changes in the nasopharyngeal carriage of pneumococci, the distribution of serotypes and antimicrobial resistance in children before and after initiation of the 10-valent pneumococcal vaccination in 2011, in a previously unvaccinate…	2017		VACCINE	35	39	5242-5248	WOS:000411774800006	10.1016/j.vaccine.2017.08.020	#3556	Sigurdsson 2017	Gabriel Temitope Sunmonu (2024-01-12 14:21:47)(Select): serotype replacement;	SR	Europe	Iceland		2009-2015	acute otitis media, sinusitis or pneumonia	1.1 - 6.3 yrs	culture, Optochin, Quellung, PCR	PCV7									The non-vaccine serotypes/ groups 6C, 11, 15 and 23B were the most common serotypes/groups after vaccination. Isolates from the vaccine-eligible-cohort had lower penicillin MICs, less resistance to erythromycin and cotrimoxazole and less multi resistance than isolates from the control-group. The efficacy of the vaccination on vaccine serotypes was high, and a milder effect on vaccine-associated-s…
Similar impact and replacement disease after pneumococcal conjugate vaccine introduction in hospitalised children with invasive pneumococcal disease in Europe and North America	Palmu, A. A.; De Wals, P.; Toropainen, M.; Ladhani, S. N.; Deceuninck, G.; Knol, M. J.; Sanders, E. A. M.; Miller, E.	High incidence of childhood invasive pneumococcal disease (IPD) in the US declined steeply after 7-valent pneumococcal conjugate vaccine (PCV7) introduction, outweighing reductions observed elsewhere. We re-analysed aggregate published data and compared pre- and post-PCV IPD-incidence in different countries to explore PCV impact on hospitalised and outpatient IPD separately. The proportion of hos…	2021	2024-03-12	Vaccine	39	11	1551-1555	33610373	10.1016/j.vaccine.2021.01.070	#593	Palmu 2021	Gabriel Temitope Sunmonu (2024-01-12 13:43:50)(Select): serotype replacement;	SR	Europe, North America	Europe/North America			IPD			PCV7, PCV10, PCV13
Prompt effect of replacing the 7-valent pneumococcal conjugate vaccine with the 13-valent vaccine on the epidemiology of invasive pneumococcal disease in Norway	Steens, A.; Bergsaker, M. A.; Aaberge, I. S.; R√∏nning, K.; Vestrheim, D. F.	The introduction of the 7-valent pneumococcal conjugate vaccine (PCV7) in the childhood immunisation programme in Norway in 2006 substantially decreased the incidence of vaccine-type (VT) invasive pneumococcal disease (IPD) in all age groups. Additionally, a slight increase in the non-vaccine (NVT) serotype IPD incidence (serotype replacement) was observed. After replacing PCV7 with PCV13 in 2011…	2013	2024-12-16	Vaccine	31	52	6232-08-01	24176490	10.1016/j.vaccine.2013.10.032	#728	Steens 2013	Gabriel Temitope Sunmonu (2024-01-12 14:43:03)(Select): serotype replacement;	SR	Europe	Norway		2004-2012	IPD	all ages	Quellung	PCV7, PCV13									The incidence of VT-IPD decreased in the targeted (<5 years) and non-targeted (≥5) age groups since PCV7 introduction and further decreased after the replacement with PCV13. Only two cases of vaccine failure were identified. The incidence of some NVT, specifically serotypes 23B and 15A, increased after PCV13 introduction.
Postvaccination increase in serotype 19A pneumococcal disease in Norway is driven by expansion of penicillin-susceptible strains of the ST199 complex	Vestrheim, D. F.; Steinbakk, M.; Aaberge, I. S.; Caugant, D. A.	Serotype replacement in invasive pneumococcal disease has been observed after widespread use of the 7-valent pneumococcal conjugate vaccine (PCV7). Replacement is dominated by penicillin-nonsusceptible serotype 19A in several countries. Antibiotic selection pressure has been proposed to interact with immunization, leading to rapid replacement. In Norway, where prescription of antibiotics is limit…	2012	Mar	Clin Vaccine Immunol	19	3	443-5	22237889	10.1128/cvi.05563-11	#766	Vestrheim 2012	Gabriel Temitope Sunmonu (2024-01-12 14:36:38)(Select): serotype replacement;	SR	Europe	Norway			IPD		Quellung	PCV7									Serotype replacement in invasive pneumococcal disease has been observed after widespread use of the 7-valent pneumococcal conjugate vaccine (PCV7). Replacement is dominated by penicillin-nonsusceptible serotype 19A in several countries.
Evaluation of impact of 23 valent pneumococcal polysaccharide vaccine following 7 valent pneumococcal conjugate vaccine in Australian Indigenous children	Jayasinghe, S.; Chiu, C.; Menzies, R.; Lehmann, D.; Cook, H.; Giele, C.; Krause, V.; McIntyre, P.	BACKGROUND: High incidence and serotype diversity of invasive pneumococcal disease (IPD) in Indigenous children in remote Australia led to rapid introduction of 7-valent conjugate pneumococcal vaccine (7vPCV) at 2, 4 and 6 months in 2001, followed by 23-valent polysaccharide pneumococcal vaccine (23vPPV) in the second year of life. All other Australian children were offered 3 doses of 7vPCV witho…	2015	2024-11-27	Vaccine	33	48	6666-74	26519550	10.1016/j.vaccine.2015.10.089	#344	Jayasinghe 2015	Gabriel Temitope Sunmonu (2024-01-10 13:07:23)(Select): serotype replacement;	SR	Oceania	Australia (indigenous)		2002-2010	IPD	children		PCV7, PCV13 23vPPV
Pneumococcal disease in South Australia: vaccine success but no time for complacency	Johnson, D. R.; D'Onise, K.; Holland, R. A.; Raupach, J. C.; Koehler, A. P.	BACKGROUND: Trends in age specific and serotype specific incidence rates for invasive pneumococcal disease (IPD) were examined in South Australia 4 years before and 5 years after the commencement of the Australian universal childhood 7 valent pneumococcal conjugate vaccine (7vPCV) program. METHODS: IPD cases were identified by routine enhanced surveillance. IPD serotypes were grouped according to…	2012	2024-03-09	Vaccine	30	12	2206-11-01	22273663	10.1016/j.vaccine.2011.12.119	#349	Johnson 2012	Gabriel Temitope Sunmonu (2024-01-12 14:13:19)(Select): serotype replacement;	SR	Oceania	South Australia		2001-2009	IPD	all ages		PCV7, PCV13 23vPPV									Following the commencement of universal childhood 7vPCV in SA, there was an 81% reduction in IPD caused by 7vPCV serotypes for all ages. At the same time, the rate of IPD caused by non-7vPCV serotypes increased with the highest rise observed in the non-23vPPV serotype group although there was no one serotype that predominated.
The impact of the changing pneumococcal national immunisation program among older Australians	Menzies, R.; Stein, A. N.; Booy, R.; Van Buynder, P. G.; Litt, J.; Cripps, A. W.	Australia has a universal infant pneumococcal conjugate vaccination program and until recently a universal pneumococcal polysaccharide vaccine program for non-Indigenous adults aged ‚â•65¬†years and Indigenous adults aged ‚â•50¬†years. We documented the impacts of infant and adult vaccination programs on the epidemiology of invasive pneumococcal disease (IPD) in Indigenous and non-Indigenous adul…	2021	2024-01-22	Vaccine	39	4	720-728	33384189	10.1016/j.vaccine.2020.12.025	#502	Menzies 2021		SR	Oceania	Australia		2002-2017	IPD	adults		PCV7, PCV13 23vPPV									serotype replacement is evident for non-PCV serotypes. The adult 23vPPV immunisation program appears to have partially curbed replacement with IPD due to its eleven exclusive serotypes

## Sheet: Supplementary Table 3
Title	Authors	Abstract	Published Year	Published Month	Journal	Volume	Issue	Pages	Accession Number	DOI	Covidence #	Study	Notes	Tags	Continent	Country	year of isolation	No of resistance Isolates (Total isolates)	Resistance isolates	Disease/Carriage Isolates	Random/Resistance Isolates	Method (MGE, AMRg)	tet(M)	tet(K)	tet(L)	tet(32)	tet(S/M)	mef(A)	mef(E)	mef(I)	msr(D)	erm(B)	cat	aphA-3	MEGA	Tn6003/1545	Tn917	Tn916	Tn5253	Tn5252	Tn2010	Tn6002	Tn3872	Tn2009	Tn1116	Tn5397	Tn1207.1	Tn2017	Tn1311/SpnRi3erm(B)
High prevalence of multidrug-resistant international clones among macrolide-resistant Streptococcus pneumoniae isolates in immunocompromised patients in Tunisia	Raddaoui, A.; Tanfous, F. B.; Chebbi, Y.; Achour, W.; Baaboura, R.; Benhassen, A.	OBJECTIVES: Macrolide-resistant Streptococcus pneumoniae isolates have increased considerably in the last decade, with important geographical variations in involved phenotypes and genotypes. The aim of this study was to investigate phenotypes, genotypes, serotypes and genetic relatedness of macrolide-resistant S. pneumoniae isolated from immunocompromised patients in Tunisia. METHODS: Antibiotic …	2018	Dec	Int J Antimicrob Agents	52	6	893-897	29698665	10.1016/j.ijantimicag.2018.04.015	#635	Raddaoui 2018	Gabriel Temitope Sunmonu (2024-01-11 11:09:02)(Select): MGE + AMR;	MGE + AMR	Africa	Tunisia	2005-2011	41 (59)	41	Both (17 disease, 17carriage)	random	PCR	21					4				37				40
Genetic Determinants of Tetracycline Resistance in Clinical Streptococcus pneumoniae Serotype 1 Isolates from Niger	Ousmane, S.; Diallo, B. A.; Ouedraogo, R.	Streptococcus pneumoniae serotype 1 is the first cause of pneumococcal meningitis Niger. To determine the underlying mechanism of resistance to tetracycline in serotype 1 Streptococcus pneumoniae, a collection of 37 isolates recovered from meningitis patients over the period of 2002 to 2009 in Niger were analyzed for drug susceptibility, and whole genome sequencing (WGS) was performed for molecul…	2018	2025-03-06	Antibiotics (Basel)	7	1		29509667	10.3390/antibiotics7010019	#586	Ousmane 2018	Gabriel Temitope Sunmonu (2024-01-11 10:59:37)(Select): MGE + AMR;	MGE + AMR	Africa	Niger	2002-2009	31 (37)	31	Disease	random	WGS	31										1					30	1
Molecular characterization of erm(B)- and mef(E)-mediated erythromycin-resistant Streptococcus pneumoniae in China and complete DNA sequence of Tn2010	Li, Y.; Tomita, H.; Lv, Y.; Liu, J.; Xue, F.; Zheng, B.; Ike, Y.	AIMS: To characterize the erm(B)- and mef(E)-mediated erythromycin-resistant Streptococcus pneumoniae clinical isolates obtained from ten hospitals located different cities in China. METHODS AND RESULTS: Totally 83 S. pneumoniae were collected, and eighteen representative strains of 66 strains that exhibited erythromycin resistance were used for further characterization by antibiograms, serotypin…	2011	Jan	J Appl Microbiol	110	1	254-65	20961364	10.1111/j.1365-2672.2010.04875.x	#428	Li 2011	Gabriel Temitope Sunmonu (2024-01-10 13:55:46)(Select): MGE + AMR;	MGE + AMR	Asia	China	2004-2005	18 (83)	18	Disease	random	WGS	18						13			18									13	5
Molecular characteristics of erythromycin-resistant Streptococcus pneumoniae from pediatric patients younger than five years in Beijing, 2010	Zhou, L.; Ma, X.; Gao, W.; Yao, K. H.; Shen, A. D.; Yu, S. J.; Yang, Y. H.	BACKGROUND: Streptococcus pneumoniae is the main pathogen that causes respiratory infections in children younger than five years. The increasing incidence of macrolide- and tetracycline-resistant pneumococci among children has been a serious problem in China for many years. The molecular characteristics of erythromycin-resistant pneumococcal isolates that were collected from pediatric patients yo…	2012	2025-10-09	BMC Microbiol	12		228	23043378	10.1186/1471-2180-12-228	#837	Zhou 2012	Gabriel Temitope Sunmonu (2024-01-12 10:06:48)(Select): MGE + AMR;	MGE + AMR	Asia	China	2010	135 (140)	135	Disease	random	PCR	135						41			135		8		8					39	76	7
Drug Resistance Characteristics and Macrolide-Resistant Mechanisms of Streptococcus pneumoniae in Wenzhou City, China	Hu, D.; Sun, Z.; Luo, X.; Liu, S.; Yu, L.; Qu, Y.; Yang, J.; Yu, J.; Li, X.; Zhang, J.	BACKGROUND Streptococcus pneumoniae (SP) is a Gram-positive, alpha-hemolytic, facultative anaerobic member of the genus Streptococcus. The erythromycin-resistant methylase (erm) gene and macrolide efflux (mef) gene are the 2 main genes that can mediate SP. Transposon (Tn) also plays an important role in the collection and metastasis of the gene. In the present study we investigated the drug resis…	2016	2025-08-02	Med Sci Monit	22		2731-5	27483416	10.12659/msm.896766	#328	Hu 2016	Gabriel Temitope Sunmonu (2024-01-10 11:50:52)(Select): integrase gene + AMR;	MGE + AMR	Asia	China	2009	68	68	Disease	resistance (macrolide)	PCR						62				67				68
Macrolide-resistance mechanisms in Streptococcus pneumoniae isolates from Chinese children in association with genes of tetM and integrase of conjugative transposons 1545	Shen, X.; Yang, H.; Yu, S.; Yao, K.; Wang, Y.; Yuan, L.; Yang, Y.	This study investigated macrolide-resistant Streptococcus pneumoniae carried by Beijing children presenting with respiratory tract infections. Nasopharyngeal S. pneumoniae strains were tested for sensitivity with 15 antibiotics and further analyzed for phenotypes of macrolide-resistant strains and by PCR for the macrolide-resistant genes ermB, mefA, tetM, and integrase of conjugative transposon (…	2008	Jun	Microb Drug Resist	14	2	155-61	18479199	10.1089/mdr.2008.0773	#703	Shen 2008	Gabriel Temitope Sunmonu (2024-01-12 10:04:39)(Select): MGE + AMR;	MGE + AMR	Asia	China	2002-2003	185	185	Disease	random	PCR	161					30				137				162
Detection of the efflux-mediated erythromycin resistance transposon in Streptococcus pneumoniae	Azadegan, A.; Ahmadi, A.; Lari, A. R.; Talebi, M.	BACKGROUND: The present analysis focuses on phenotypic and genotypic characterizations of efflux-mediated erythromycin resistance in Streptococcus pneumoniae due to an increase in macrolide resistance in S. pneumoniae worldwide. METHODS: We investigated the prevalence of efflux-mediated erythromycin resistance and its relevant genetic elements from 186 specimens of S. pneumonia isolated from clin…	2015	Jan	Ann Lab Med	35	1	57-61	25553281	10.3343/alm.2015.35.1.57	#33	Azadegan 2015	Gabriel Temitope Sunmonu (2024-01-10 11:11:26)(Select): MGE (Tn2009) + AMR tet mef;	MGE + AMR	Asia	Iran		88 (186)	88	Both (43 disease, 45 carriage)	resistance (erythromycin)	PCR						49				74												14
Determination of Characteristics of Erythromycin Resistant Streptococcus pneumoniae with Preferred PCV Usage in Iran	Talebi, M.; Azadegan, A.; Sadeghi, J.; Ahmadi, A.; Ghanei, M.; Katouli, M.; Owlia, P.; Pourshafie, M. R.	Amongst 100 Streptococcus pneumoniae isolated from clinical cases and nasopharynx of healthy individuals, 60 erythromycin resistant strains were isolated and characterized using MLST, PFGE, transposon analysis and Quellung reaction. Most of the S. pneumoniae erythromycin resistant (80%) were found to be attributable to the ermB-edncoded ribosome methylase activity which differs from the dominant …	2016		PLoS One	11	12	e0167803	28033345	10.1371/journal.pone.0167803	#737	Talebi 2016	Gabriel Temitope Sunmonu (2024-01-10 11:15:27)(Select): MGE + AMR;	MGE + AMR	Asia	Iran		60 (100)	60	Both (28 disease, 32 carriage)	resistance (erythromycin)	PCR						31				48				15					10	13	7	12	2
Prevalence of Streptococcus pneumoniae isolates bearing macrolide resistance genes in association with integrase genes of conjugative transposons in Japan	Shiojima, T.; Fujiki, Y.; Sagai, H.; Iyobe, S.; Morikawa, A.	The relationship between susceptibility to macrolides and tetracycline, and the distribution of the resistance genes erm(B), mef(A) and tet(M) and the integrase gene of the conjugative transposon, Int-Tn, was examined in 43 isolates of Streptococcus pneumoniae from Gunma Prefecture, Japan. Thirty-five isolates were resistant to both macrolides and tetracycline and carried tet(M); erm(B) and mef(A…	2005	Oct	Clin Microbiol Infect	11	10	808-13	16153254	10.1111/j.1469-0691.2005.01232.x	#706	Shiojima 2005	Gabriel Temitope Sunmonu (2024-01-12 14:41:20)(Select): MGE + AMR;	MGE + AMR	Asia	Japan	2002	35 (43)	35	Disease	random	PCR	35					16				19				31				2
Characterization of ermB gene transposition by Tn1545 and Tn917 in macrolide-resistant Streptococcus pneumoniae isolates	Okitsu, N.; Kaieda, S.; Yano, H.; Nakano, R.; Hosaka, Y.; Okamoto, R.; Kobayashi, T.; Inoue, M.	In Streptococcus pneumoniae, the ermB gene is carried by transposons, such as Tn917 and Tn1545. This study investigated the relationship between macrolide resistance and the presence of the ermB gene on Tn917 or Tn1545 in 84 Japanese pneumococcal isolates. Macrolide-resistant strains were classified into two groups as follows. Group 1 (19 strains) showed a tendency to high resistance to erythromy…	2005		Journal of Clinical Microbiology	43	1	168-173		10.1128/JCM.43.1.168-173.2005	#1849	Okitsu 2005	Gabriel Temitope Sunmonu (2024-01-09 15:15:25)(Select): MGE + AMR;	MGE + AMR	Asia	Japan	1998-2003	84	84	Disease	resistance (macrolide)	PCR										84				19	65
Multiple-Drug Resistant Nasopharyngeal Streptococcus pneumoniae Isolated in Russia: Serotypes, Antimicrobial Susceptibility, and Molecular Characterization of the Emergent Serotype 13/ST2754 Lineage	Savinova, T.; Brzhozovskaya, E.; Alyabieva, N.; Lazareva, A.; Shagin, D.; Mayanskiy, N.	The pneumococcal population structure and drug resistance patterns are constantly changing worldwide. In this study, we described serotypes and antimicrobial susceptibility among 478 multiple-drug resistant (MDR) pediatric nasopharyngeal pneumococci recovered in 2010-2017. The majority of isolates (89.3%; n‚Äâ=‚Äâ427) carried pneumococcal conjugate vaccine (PCV)13 serotypes, predominantly 6A/B, 1…	2022	Jan	Microb Drug Resist	28	1	39-47	34357824	10.1089/mdr.2021.0074	#685	Savinova 2022	Gabriel Temitope Sunmonu (2024-01-10 14:01:14)(Select): MGE + AMR;	MGE + AMR	Asia	Russia	2010-2017	17 (478)	17	Disease	resistance (478 MDR, 17 seq.)	PCR/WGS	17									17										17
Antibiotic Resistance Patterns and Related Mobile Genetic Elements of Pneumococci and Œ≤-Hemolytic Streptococci in Thai Healthy Children	Tantivitayakul, P.; Lapirattanakul, J.; Vichayanrat, T.; Muadchiengka, T.	Transmission of antibiotic resistance genes among Streptococcus pneumoniae and beta-hemolytic streptococcus (BHS) was generally associated with transmissible genetic elements. The objectives of this study were to investigate carriage rate, antibiotic resistance and related mobile genetic elements of pneumococci and BHS from school-children. The pneumococci and BHS were recovered from 220 Thai sch…	2016	Dec	Indian J Microbiol	56	4	417-425	27784937	10.1007/s12088-016-0607-3	#740	Tantivitayakul 2016	Gabriel Temitope Sunmonu (2024-01-09 12:15:02)(Select): MGE + AMR;	MGE + AMR	Asia	Thailand	2014	45 (77)	45	Carriage	random	PCR	32	1	1				26			10			10		1	13				1	3	10				5
Erythromycin-resistant Streptococcus pneumoniae: phenotypes, genotypes, transposons and pneumococcal vaccine coverage rates	Akdoƒüan Kittana, F. N.; Mustak, I. B.; Hascelik, G.; Saricam, S.; Gurler, N.; Diker, K. S.	PURPOSE: To assess the antibiotic resistance, transposon profiles, serotype distribution and vaccine coverage rates in 110 erythromycin-resistant S. pneumoniae clinical isolates. METHODOLOGY: Erythromycin, clindamycin, tetracycline, chloramphenicol and kanamycin susceptibilities were assessed using the E-test/disc diffusion method. Inducible macrolide resistance was tested using the erythromycin-…	2019	Jun	J Med Microbiol	68	6	874-881	31116101	10.1099/jmm.0.000995	#10	AkdoƒüanKittana 2019	Gabriel Temitope Sunmonu (2024-01-10 12:57:14)(Select): MGE + AMR;	MGE + AMR	Asia	Turkey		110	110	Disease	resistance (erythromycin)	PCR	88						48			84		4		4		3			41	24	14	5				1
Distribution of serotypes, genotypes, and resistance determinants among macrolide-resistant Streptococcus pneumoniae isolates	Xu, X.; Cai, L.; Xiao, M.; Kong, F.; Oftadeh, S.; Zhou, F.; Gilbert, G. L.	Macrolide resistance in Streptococcus pneumoniae has emerged as an important clinical problem worldwide over the past decade. The aim of this study was to analyze the phenotypes (serotype and antibiotic susceptibility), genotypes (multilocus sequence type [MLST] and antibiotic resistance gene/transposon profiles) among the 31% (102/328) of invasive isolates from children in New South Wales, Austr…	2010	Mar	Antimicrob Agents Chemother	54	3	1152-9	20065057	10.1128/aac.01268-09	#813	Xu 2010	Gabriel Temitope Sunmonu (2024-01-10 11:34:48)(Select): MGE + AMR;	MGE + AMR	Australia	Australia	2005	102 (328)	102	Disease	random	PCR	74					28	40		11	76		4	38	3		5				49	15	2
Genomic features of predominant non-PCV13 serotypes responsible for adult invasive pneumococcal disease in Spain	Gonz√°lez-D√≠az, A.; Berbel, D.; Ercibengoa, M.; Cercenado, E.; Larrosa, N.; Quesada, M.D.; Casabella, A.; Cubero, M.; Marim√≥n, J.M.; Dom√≠nguez, M.A.; Carrera-Salinas, A.; C√†mara, J.; Mart√≠n-Galiano, A.J.; Yuste, J.; Mart√≠, S.; Ardanuy, C.	Background: Although pneumococcal conjugate vaccines (PCVs) effectively prevent invasive pneumococcal disease (IPD), serotype replacement has occurred. Objectives: We studied the pangenome, antibiotic resistance mechanisms and presence of mobile elements in predominant non-PCV13 serotypes causing adult IPD after PCV13 vaccine introduction in Spain. Methods: We conducted a multicentre study compar…	2022		Journal of Antimicrobial Chemotherapy	77	9	2389-2398		10.1093/jac/dkac199	#930	Gonz√°lez-D√≠az 2022	Gabriel Temitope Sunmonu (2024-01-10 13:28:51)(Select): MGE + AMR;	MGE + AMR	Europe	Spain	2008-2016	95	95	Disease	random	WGS	27					7			7	16	14		7					27
Serotype and genotype replacement among macrolide-resistant invasive pneumococci in adults: Mechanisms of resistance and association with different transposons	Calatayud, L.; Ardanuy, C.; Tubau, F.; Rolo, D.; Grau, I.; Pallar√©s, R.; Mart√≠n, R.; Linares, J.	The aim of this study was to analyze trends in adult invasive pneumococcal disease (IPD) due to macrolideresistant strains and to study the evolution of serotypes, genotypes, and macrolide-resistant determinants of strains collected In a prospective study between 1999 and 2007 in Barcelona, Spain. IPD due to macrolideresistant strains of serotypes included in the 7-valent conjugate vaccine (PCV7)…	2010		Journal of Clinical Microbiology	48	4	1310-1316		10.1128/JCM.01868-09	#1710	Calatayud 2010	Gabriel Temitope Sunmonu (2024-01-12 14:50:34)(Select): MGE + AMR; Gabriel Temitope Sunmonu (2024-01-12 14:50:22)(Select): serotype replacement ;	MGE + AMR + SR	Europe	Spain	1999-2007	187 (853)	187	Disease	random	PCR	161					2	18			160		7	15	7					2	85	38	1		28	2
erm(B)-carrying elements in tetracycline-resistant pneumococci and correspondence between Tn1545 and Tn6003	Cochetti, I.; Tili, E.; Mingoia, M.; Varaldo, P. E.; Montanari, M. P.	This study investigated the genetic organization of erm(B)-carrying transposons of Streptococcus pneumoniae and their distribution in tetracycline-resistant clinical isolates. By comparatively analyzing reference pneumococci carrying erm(B)/tet(M) transposon Tn1545, Tn6003, Tn6002, or Tn3872, we demonstrated a substantial correspondence between Tn1545 and Tn6003, which have the same resistance ge…	2008	Apr	Antimicrob Agents Chemother	52	4	1285-90	18285489	10.1128/aac.01457-07	#140	Cochetti 2008	Gabriel Temitope Sunmonu (2024-01-10 12:55:00)(Select): MGE + AMR;	MGE + AMR	Europe	Italy	2005-5006	83	83	Disease	resistance (tetracycline)	PCR/WGS	83									83		6		6						59	18
New Tn916-related elements causing erm(B)-mediated erythromycin resistance in tetracycline-susceptible pneumococci	Cochetti, I.; Tili, E.; Vecchi, M.; Manzin, A.; Mingoia, M.; Varaldo, P. E.; Montanari, M. P.	OBJECTIVES: To analyse the as yet unexplored genetic elements encoding erm(B)-mediated erythromycin resistance in tetracycline-susceptible pneumococci. METHODS: Sixteen Streptococcus pneumoniae clinical isolates sharing erm(B)-mediated erythromycin resistance and susceptibility to tetracycline were used. Gene detection was performed by PCR using both established and specially designed primers. S.…	2007	Jul	J Antimicrob Chemother	60	1	127-31	17483548	10.1093/jac/dkm120	#141	Cochetti 2007	Gabriel Temitope Sunmonu (2024-01-11 11:53:11)(Select): MGE + AMR;	MGE + AMR	Europe	Italy	2000-2002	16	16	Disease	resistance (tetracycline)	PCR	14									16				1						9	3
Molecular characterization of pneumococci with efflux-mediated erythromycin resistance and identification of a novel mef gene subclass, mef(I)	Cochetti, I.; Vecchi, M.; Mingoia, M.; Tili, E.; Catania, M. R.; Manzin, A.; Varaldo, P. E.; Montanari, M. P.	The molecular genetics of macrolide resistance were analyzed in 49 clinical pneumococci (including an "atypical" bile-insoluble strain currently assigned to the new species Streptococcus pseudopneumoniae) with efflux-mediated erythromycin resistance (M phenotype). All test strains had the mef gene, identified as mef(A) in 30 isolates and mef(E) in 19 isolates (including the S. pseudopneumoniae st…	2005	Dec	Antimicrob Agents Chemother	49	12	4999-5006	16304164	10.1128/aac.49.12.4999-5006.2005	#142	Cochetti 2005	Gabriel Temitope Sunmonu (2024-01-10 13:57:31)(Select): MGE + AMR;	MGE + AMR	Europe	Italy	2002-2004	49	49	Disease	resistance (erythromycin)	PCR	1					30	17	2					17												30
The mef(E)-carrying genetic element (mega) of Streptococcus pneumoniae: insertion sites and association with other genetic elements	Del Grosso, M.; Camilli, R.; Iannelli, F.; Pozzi, G.; Pantosti, A.	The structure of the macrolide efflux genetic assembly (mega) element, its genomic locations, and its association with other resistance determinants and genetic elements were investigated in 16 Streptococcus pneumoniae isolates carrying mef(E), of which 1 isolate also carried tet(M) and 4 isolates also carried tet(M) and erm(B). All isolates carried a mega element of similar size and structure th…	2006	Oct	Antimicrob Agents Chemother	50	10	3361-6	17005818	10.1128/aac.00277-06	#176	DelGrosso 2006	Gabriel Temitope Sunmonu (2024-01-11 11:48:22)(Select): MGE + AMR;	MGE + AMR	Europe	Italy	1997-2004	16	16	Disease	resistance (mef(E))	PCR	5						16			4			11						1		3	1
Phenotypic and genotypic characterization of two penicillin-susceptible serotype 6B Streptococcus pneumoniae clones circulating in Italy	Gherardi, G.; Del Grosso, M.; Scotto D'Abusco, A.; D'Ambrosio, F.; Dicuonzo, G.; Pantosti, A.	Twenty-nine penicillin-susceptible serotype 6B strains isolated from patients with invasive diseases and from healthy carriers were examined by different genotyping methods. Ten groups were identified on the basis of the pulsed-field gel electrophoresis (PFGE) profiles, and two of these contained multiple isolates and were analyzed further. PFGE group 1 comprised 12 isolates, the majority of whic…	2003	Jul	J Clin Microbiol	41	7	2855-61	12843012	10.1128/jcm.41.7.2855-2861.2003	#264	Gherardi 2003	Gabriel Temitope Sunmonu (2024-01-10 13:16:05)(Select): MGE + AMR;	MGE + AMR	Europe	Italy	1997-2000	15 (29)	15	Both (19 disease, 10 carriage)	random (6B serotype)	PCR	15									15	11						11
Heterogeneity of Tn5253-like composite elements in clinical Streptococcus pneumoniae isolates	Mingoia, M.; Tili, E.; Manso, E.; Varaldo, P.E.; Montanari, M.P.	Several drug resistances in Streptococcus pneumoniae are associated with mobile genetic elements, which are loosely subdivided into a group of smaller (18- to 27-kb) and a group of larger (>50-kb) elements. While the elements of the former group, which typically carry the tetracycline resistance determinant tet(M) and whose prototype is Tn916 (18 kb), have been studied extensively, the larger ele…	2011		Antimicrobial Agents and Chemotherapy	55	4	1453-1459		10.1128/AAC.01087-10	#1603	Mingoia 2011	Gabriel Temitope Sunmonu (2024-01-11 11:01:46)(Select): MGE + AMR;	MGE + AMR	Europe	Italy	2005-2008	20 (166)	20	Disease	resistance (chloramphenicol)	PCR	19						3			12	14	1					6										1
Serotypes, Clones, and Mechanisms of Resistance of Erythromycin-Resistant Streptococcus pneumoniae Isolates Collected in Spain	Calatayud, L.; Ardanuy, C.; Cercenado, E.; Fenoll, A.; Bouza, E.; Pallares, R.; Mart√≠n, R.; Li√±ares, J.	The aim of this study was to analyze the distributions of antibiotic susceptibility patterns, serotypes, phenotypes, genotypes, and macrolide resistance genes among 125 nonduplicated erythromycin-resistant Streptococcus pneumoniae clinical isolates collected in a Spanish point prevalence study. The prevalence of resistance to macrolides in this study was 34.7%. Multiresistance (to three or more a…	2007	Sep	Antimicrob Agents Chemother	51	9	3240-6	17606677	10.1128/aac.00157-07	#91	Calatayud 2007		MGE + AMR	Europe	Spain	2004	125	125	Disease	resistance (erythromycin)	PCR	100						10			99		10	27	10	3					49	33	1	17		2
Trends of invasive serotype 6C pneumococci in Spain: emergence of a new lineage	Rolo, D.; Fenoll, A.; Ardanuy, C.; Calatayud, L.; Cubero, M.; de la Campa, A. G.; Li√±ares, J.	OBJECTIVES: To analyse the epidemiology of isolates of serotype 6C among invasive pneumococci isolated from children and adults in Spain between 1997 and 2009, and to characterize serotype 6C clones and macrolide and quinolone resistance mechanisms. METHODS: Antimicrobial susceptibility was determined following CLSI guidelines. Phenotypic characterization of macrolide-resistant isolates was perfo…	2011	Aug	J Antimicrob Chemother	66	8	1712-8	21628304	10.1093/jac/dkr193	#654	Rolo 2011	Gabriel Temitope Sunmonu (2024-01-12 13:17:31)(Select): MGE + AMR;	MGE + AMR	Europe	Spain	1997-2009	33	33	Disease	random (6C serotype)	PCR	23						8			22		1	6	4	2				1	20		1
Evolution and genetic diversity of the Spain23F-ST81 clone causing adult invasive pneumococcal disease in Barcelona (1990-2012)	Domenech, A.; Ardanuy, C.; Grau, I.; Calatayud, L.; Pallares, R.; Fenoll, A.; Brueggemann, A.B.; Li√±ares, J.	Objectives: We aimed to analyse the clinical epidemiology and genetic diversity of invasive pneumococcal disease (IPD) episodes attributed to the Spain. 23F-ST81 (PMEN1) clone. Methods: Fifty-eight (2.7%) of 2117 invasive pneumococci isolated from adult patients during the 1990-2012 period shared a PFGE pattern related to the PMEN1 clone. The genotype was confirmed by multilocus sequence typing. …	2014		Journal of Antimicrobial Chemotherapy	69	4	924-931		10.1093/jac/dkt473	#1467	Domenech 2014	Gabriel Temitope Sunmonu (2024-01-11 10:34:37)(Select): MGE + AMR;	MGE + AMR	Europe	Spain	1990-2012	58	58	Disease	random (23FST81 PMEN1 clone)	PCR	52									33					4	19				11	4
Phenotypic and molecular characterization of tetracycline- and erythromycin-resistant strains of Streptococcus pneumoniae	Montanari, M. P.; Cochetti, I.; Mingoia, M.; Varaldo, P. E.	Sixty-five clinical isolates of Streptococcus pneumoniae, all collected in Italy between 1999 and 2002 and resistant to both tetracycline (MIC, >or=8 microg/ml) and erythromycin (MIC, >or=1 microg/ml), were investigated. Of these strains, 11% were penicillin resistant and 23% were penicillin intermediate. With the use of the erythromycin-clindamycin-rokitamycin triple-disk test, 14 strains were a…	2003	Jul	Antimicrob Agents Chemother	47	7	2236-41	12821474	10.1128/aac.47.7.2236-2241.2003	#515	Montanari 2003	Gabriel Temitope Sunmonu (2024-01-10 13:17:14)(Select): MGE + AMR;	MGE + AMR	Europe	Italy	1999-2002	65	65	Disease	resistance (tet and ery)	PCR	64					4	8			56						62
Antibiotic resistance is associated with integrative and conjugative elements and genomic islands in naturally circulating streptococcus pneumoniae isolates from adults in liverpool, uk	Nikolaou, E.; Hubbard, A.T.M.; Botelho, J.; Marschall, T.A.M.; Ferreira, D.M.; Roberts, A.P.	Pneumonia is the sixth largest cause of death in the UK. It is usually caused by Streptococcus pneumoniae, which healthy individuals can carry in their nose without symptoms of disease. Antimicrobial resistance further increases mortality and morbidity associated with pneumococcal infection, although few studies have analysed resistance in naturally circulating pneumococcal isolates in adult popu…	2020		Genes	11	6	2025-09-01		10.3390/genes11060625	#1067	Nikolaou 2020	Gabriel Temitope Sunmonu (2024-01-09 12:10:50)(Select): MGE + AMR;	MGE + AMR	Europe	UK	2015-2017	4 (30)	4	Carriage	random	WGS	3			1		1			1	3									1	2
Molecular epidemiology of erythromycin resistance in Streptococcus pneumoniae isolates from blood and noninvasive sites	Amezaga, M.R.; Carter, P.E.; Cash, P.; McKenzie, H.	Erythromycin-resistant isolates of Streptococcus pneumoniae from blood cultures and noninvasive sites were studied over a 3-year period. The prevalence of erythromycin resistance was 11.9% (19 of 160) in blood culture isolates but 4.2% (60 of 1,435) in noninvasive-site isolates. Sixty-two of the 79 resistant isolates were available for study. The M phenotype was responsible for 76% (47 of 62) of …	2002		Journal of Clinical Microbiology	40	9	3313-3318		10.1128/JCM.40.9.3313-3318.2002	#2030	Amezaga 2002	Gabriel Temitope Sunmonu (2024-01-11 11:55:52)(Select): MGE + AMR;	MGE + AMR	Europe	UK	1998-2000	62	62	Disease	resistance (erythromycin)	PCR	21					49				15			11	17											38
Resistance determinants and their association with different transposons in the antibiotic-resistant Streptococcus pneumoniae	Korona-Glowniak, I.; Siwiec, R.; Malm, A.	Multiple resistance of Streptococcus pneumoniae is generally associated with their unique recombination-mediated genetic plasticity and possessing the mobile genetic elements. The aim of our study was to detect antibiotic resistance determinants and conjugative transposons in 138 antibiotic-resistant pneumococcal strains isolated from nasopharynx of healthy young children from Lublin, Poland. The…	2015		Biomed Res Int	2015		836496	25883976	10.1155/2015/836496	#388	Korona-Glowniak 2015	Gabriel Temitope Sunmonu (2024-01-11 12:04:05)(Select): MGE + AMR ;	MGE + AMR	Europe	Poland	2002-2003	138	138	Carriage	resistance	PCR	138						8			117	101					39		76	7	89	2					1
Molecular epidemiology and variants of the multidrug-resistant Streptococcus pneumoniae Spain14-5 international clone among Spanish clinical isolates	Marim√≥n, J.M.; P√©rez-Trallero, E.; Ercibengoa, M.; Gonzalez, A.; Fenoll, A.	Objective: To analyse the molecular structure of several antimicrobial resistance determinants in isolates of the Spain14-5 clone to better understand its emergence and spread. Methods: The distinct genes and mechanism of resistance to penicillin, erythromycin, clindamycin, tetracycline, chloramphenicol and trimethoprim were studied in an apparently homogeneous group of 117 isolates of the multid…	2006		Journal of Antimicrobial Chemotherapy	57	4	654-660		10.1093/jac/dkl028	#1935	Marim√≥n 2006	Gabriel Temitope Sunmonu (2024-01-12 10:08:25)(Select): MGE + AMR;	MGE + AMR	Europe	Spain	1981-2004	117	117	Disease	resistance (MDR, Spain14 ;5)	PCR						1				110	117					117
Dominance of multidrug resistant CC271 clones in macrolide-resistant streptococcus pneumoniae in Arizona	Bowers, J. R.; Driebe, E. M.; Nibecker, J. L.; Wojack, B. R.; Sarovich, D. S.; Wong, A. H.; Brzoska, P. M.; Hubert, N.; Knadler, A.; Watson, L. M.; Wagner, D. M.; Furtado, M. R.; Saubolle, M.; Engelthaler, D. M.; Keim, P. S.	BACKGROUND: Rates of resistance to macrolide antibiotics in Streptococcus pneumoniae are rising around the world due to the spread of mobile genetic elements harboring mef(E) and erm(B) genes and post-vaccine clonal expansion of strains that carry them. RESULTS: Characterization of 592 clinical isolates collected in Arizona over a 10 year period shows 23.6% are macrolide resistant. The largest po…	2012	2025-01-18	BMC Microbiol	12		12	22251616	10.1186/1471-2180-12-12	#74	Bowers 2012	Gabriel Temitope Sunmonu (2024-01-10 11:48:20)(Select): MGE + AMR;	MGE + AMR	North America	USA	1999-2008	592	592	Disease	random	PCR	39						40			41			38			8			21		2	7
Population structure of ocular Streptococcus pneumoniae is highly diverse and formed by lineages that escape current vaccines	Andre, C.; Rouhana, J.; Scarpa de Mello, S.; Rosa da Cunha, G.; Van Camp, A. G.; Gilmore, M. S.; Bispo, P. J. M.	Streptococcus pneumoniae is a leading cause of ocular infections including serious and sight-threatening conditions. The use of pneumococcal conjugate vaccines (PCV) has substantially reduced the incidence of pneumonia and invasive pneumococcal diseases, but has had limited impact on ocular infections. Additionally, widespread vaccine use has resulted in ongoing selective pressure and serotype re…	2022	Mar	Microb Genom	8	3		35254235	10.1099/mgen.0.000763	#20	Andre 2022	Gabriel Temitope Sunmonu (2024-01-12 14:34:07)(Select): MGE + AMR; Gabriel Temitope Sunmonu (2024-01-12 14:33:41)(Select): no evidence of serotype replacement;	MGE + AMR	North America	USA	2014-2017	19 (45)	19	Disease	random	WGS	4					15			15	4			15			4
Genetic diversity of Tn916-related transposons among drug-resistant Streptococcus pneumoniae isolates colonizing healthy children in Venezuela	Quintero, B.; Araque, M.; Van Der Gaast-De Jongh, C.; Hermans, P.W.M.	Among a collection of 48 multidrug-resistant pneumococcal strains colonizing healthy children in a small municipality of M√©rida, Venezuela, we identified sequence types (STs) related to a variety of internationally spreading drug-resistant clones, as well as ST135, thus far isolated only in Europe. The clones invariably harbored one or more of the Tn916-related transposons Tn3872, Tn5253, Tn6002…	2011		Antimicrobial Agents and Chemotherapy	55	10	4930-4932		10.1128/AAC.00242-11	#1563	Quintero 2011	Gabriel Temitope Sunmonu (2024-01-10 12:09:57)(Select): MGE + AMR;	MGE + AMR	South America	Venezuela	2007	48	48	Carriage	resistance (MDR)	PCR	38						8			41	18	1			13		15		2	5	20						1
[truncated: 4 more rows]
[truncated: 9 more columns]

## Sheet: Serotype Replacement(Pooled)
	PrePCV		PostPCV
Regions	VT	NVT	VT	NVT		VT%	NVT%	VT%	NVT%
Africa	1192	498	274	633		70.5	29.5	30.2	69.8
North America	877	273	366	595		76.3	23.7	38.1	61.9
South America	2603	896	328	2067		74.6	25.4	13.7	86.3
Asia	4496	1339	1176	2530		77.1	22.9	31.7	68.3
Europe	15442	13458	4666	13023		53.4	46.6	26.4	73.6
Oceania	812	169	323	387		82.8	17.2	45.5	54.5

## Sheet: serotype replacement papers
																				pre-PCV (Raw)	pre-PCV (Raw)	pre-PCV	pre-PCV			post-PCV (Raw)	post-PCV (Raw)	post-PCV	post-PCV
[truncated: 93 more rows]

## Sheet: SR meta-analysis
						non Vaccine serotypes	pre PCV era		post PCV era
[truncated: 80 more rows]

## Sheet: SR calculations
	Africa		pre PCV era		post PCV era
			PCV	non-PCV	PCV	non-PCV
[truncated: 49 more rows]

## Sheet: MGE+AMR papers
Title	Authors	Abstract	Published Year	Published Month	Journal	Volume	Issue	Pages	Accession Number	DOI	Covidence #	Study	Notes	Tags	Continent	Country	year of isolation	No of resistance Isolates (Total isolates)	Disease/Carriage Isolates	Random/Resistance Isolates	Method (MGE, AMRg)	tet(M)	tet(O)	tet(K)	tet(L)	tet(S/M)	tet(32)	mef(A)	mef(E)	mef(I)	msr(D)	erm(B)	erm(A/M)	catpC194	aphA-3	MGE Type (AMR genes harboured)	MEGA	Tn1545	Tn1545/6003	Tn917	Tn916	Tn5253	Tn5252	Tn6009	Tn2010	Tn6002	Tn3872	Tn2009	Tn1116
[truncated: 62 more rows]
[truncated: 20 more columns]

[truncated: 3 more sheets: amr genes, CCST+AMR, Tn lists]
